# Supplementary material for: Strain-engineering Mott-insulating La2CuO4
Source: Nat Commun. 2019 Feb 19;10:786. doi: 10.1038/s41467-019-08664-6 (PMC6381167; doi:10.1038/s41467-019-08664-6)
Supplement: Supplementary file 3 — Source Data [file 41467_2019_8664_MOESM3_ESM.zip]

Archive with 9 entries (9 files):
- Supplementary_Table1.xlsx
- Supplementary_Figure2.xlsx
- Figure3.xlsx
- Figure2.xlsx
- Figure1.xlsx
- Supplementary_Figure1.xlsx
- Supplementary_Figure4.xlsx
- Supplementary_Figure3.xlsx
- Table1.xlsx
