# Supplementary material for: Strain-engineering Mott-insulating La2CuO4
Source: Nat Commun. 2019 Feb 19;10:786. doi: 10.1038/s41467-019-08664-6 (PMC6381167; doi:10.1038/s41467-019-08664-6)
Supplement: Supplementary file 3 — Source Data [file 41467_2019_8664_MOESM3_ESM.zip › Supplementary_Table1.xlsx]

## Sheet: Figure 1a
Figure 1a	anti-FOXO

## Sheet: Figure 5d
	Substrate	h [nm]	Doping [x]	as [Å]	a [Å]	c [Å]	T c [K]
	SrTiO 3	15	0.1	3.905	3.8	13.17	10
	SrTiO 3	50	0.15	3.905	∼ 3.870	∼ 13.16	∼ 23.9
	SrTiO 3	50	∼ 0.16	3.905	—	∼ 13.18	∼ 23
	SrTiO 3	200	∼ 0.16	3.905	—	∼ 13.20	∼ 28
	SrTiO 3	200	0.15	3.905	3.837	13.18	27.4
	NdGaO 3	50	0.15	3.842	∼ 3.797	∼ 13.13	∼ 18.2
	LaSrAlO 4	15	0.1	3.754	3.76	13.31	49.1
	LaSrAlO 4	50	0.15	3.756	∼ 3.756	∼ 13.26	∼ 40.7
	LaSrAlO 4	50	∼ 0.15	3.756	—	13.29	∼ 38
	LaSrAlO 4	200	0.15	3.7564	3.762	13.29	43.8
	Bulk
	—	—	0.1	—	3.778	13.21	27
	—	—	0.15	—	3.777	13.23	36.5
