# Supplementary material for: Strain-engineering Mott-insulating La2CuO4
Source: Nat Commun. 2019 Feb 19;10:786. doi: 10.1038/s41467-019-08664-6 (PMC6381167; doi:10.1038/s41467-019-08664-6)
Supplement: Supplementary file 3 — Source Data [file 41467_2019_8664_MOESM3_ESM.zip › Supplementary_Figure2.xlsx]

## Sheet: Figure 1a
Figure 1a	anti-FOXO

## Sheet: Figure 5d
Antinodal
	LCO/LSAO				LCO/NGO				LCO/LSAT				LCO/STO
		h in (h,0) [rlu]	Magnon Energy [eV]	Errorbar [eV]		h in (h,0) [rlu]	Magnon Energy [eV]	Errorbar [eV]		h in (h,0) [rlu]	Magnon Energy [eV]	Errorbar [eV]		h in (h,0) [rlu]	Magnon Energy [eV]	Errorbar [eV]
		0.132606	0.488849	0.0194205		0.162846	0.625895	0.0281284		0.163011	0.584134	0.0798447		0.0464091	0.364475	0.197603
		0.175234	0.594164	0.0144089		0.222711	0.707468	0.0203941		0.222937	0.713936	0.0356587		0.0924651	0.361932	0.0658914
		0.216528	0.699604	0.0179415		0.279256	0.814179	0.0242354		0.27954	0.834045	0.0210705		0.137817	0.532075	0.0286491
		0.256174	0.781393	0.0178857		0.331639	0.906575	0.0365893		0.331975	0.901298	0.0239131		0.182121	0.64056	0.022154
		0.293871	0.848012	0.0179734		0.379077	0.911414	0.0295951		0.379461	0.965787	0.0248224		0.225038	0.741435	0.0210297
		0.329331	0.892005	0.0203574		0.420864	0.951194	0.0266871		0.421291	0.990854	0.0250596		0.266243	0.785918	0.024067
		0.362285	0.906534	0.0183704		0.456377	1.0158	0.0423918		0.439886	0.964106	0.0254004		0.305421	0.848712	0.0240793
		0.392482	0.945831	0.0171063						0.45684	1.01966	0.029586		0.342275	0.919493	0.0225857
		0.419692	0.982132	0.0185786										0.376524	0.932403	0.0225062
		0.443707	1.0078	0.0219408										0.407907	1.00746	0.024709
														0.436186	0.988346	0.0466328
														0.461146	0.980817	0.0394031
Azimuthal
	LCO/LSAO				LCO/NGO				LCO/LSAT				LCO/STO
		phi	Magnon Energy [eV]	Errorbar [eV]		phi	Magnon Energy [eV]	Errorbar [eV]		phi	Magnon Energy [eV]	Errorbar [eV]		phi	Magnon Energy [eV]	Errorbar [eV]
		54	0.76178	0.0160025		-9	0.99531	0.069592		-13.5	0.9471	0.03168		-10	0.968859	0.0312571
		36.1	0.79328	0.0167119		9	1.01449	0.026278		-9	0.939893	0.0259848		9	0.965948	0.0347034
		27	0.85727	0.0177984		18	0.957295	0.0304024		-4.5	0.980517	0.0282773		18	0.947534	0.0233181
		18	0.938614	0.0209841		27	0.887641	0.0280845		4.5	1.00404	0.0241585		27	0.870418	0.0224595
		9	0.956592	0.0197937		36	0.78826	0.0227768		9	0.987434	0.0236589		36	0.772429	0.0343495
		-9	0.995706	0.0214449		54	0.79756	0.0249638		18	0.932451	0.0289782		55	0.763139	0.0256646
		0	1.0078	0.0219408		0	1.0158	0.0423918		27	0.79876	0.0411691		0	0.980817	0.0394031
		45	0.703042	0.0162927		45	0.709531	0.0214378		36	0.781538	0.0222924		45	0.731745	0.0233664
										40.5	0.744755	0.0199902
										49.5	0.757269	0.0181088
										54	0.756162	0.021257
										58.5	0.827542	0.0189706
										0	1.01966	0.029586
										45	0.693342	0.0265872
Nodal
	LCO/LSAO				LCO/NGO				LCO/LSAT				LCO/STO
		h in (h,h) [rlu]	Magnon Energy [eV]	Errorbar [eV]		h in (h,h) [rlu]	Magnon Energy [eV]	Errorbar [eV]		h in (h,h) [rlu]	Magnon Energy [eV]	Errorbar [eV]		h in (h,h) [rlu]	Magnon Energy [eV]	Errorbar [eV]
		0.0937663	0.485753	0.0223413		0.115149	0.613825	0.0308665		0.115266	0.572648	0.0242298		0.0653827	0.350676	0.184055
		0.123909	0.591509	0.0177512		0.15748	0.73075	0.0387814		0.15764	0.688077	0.0338728		0.0974516	0.556653	0.0311926
		0.153108	0.681353	0.0166122		0.197464	0.789528	0.0210319		0.197664	0.772522	0.0187208		0.128779	0.672773	0.0285481
		0.181143	0.742379	0.0156331		0.234504	0.814133	0.0250646		0.234742	0.809745	0.0193921		0.159126	0.747122	0.0237013
		0.207798	0.768133	0.016659		0.268048	0.822761	0.0191061		0.26832	0.843554	0.0177322		0.188262	0.795442	0.0208364
		0.232873	0.781751	0.0156617		0.297596	0.786587	0.0211209		0.297898	0.809171	0.0182678		0.215965	0.804509	0.018625
		0.256174	0.777641	0.0157429		0.322708	0.709531	0.0214378		0.311046	0.785859	0.0176451		0.242025	0.818781	0.0188079
		0.277527	0.786153	0.0149804						0.323035	0.693342	0.0265872		0.266243	0.799892	0.0177046
		0.296767	0.748516	0.015579										0.288434	0.788277	0.0188739
		0.313748	0.703042	0.0162927										0.30843	0.773436	0.0181421
														0.326079	0.731745	0.0233664
