# Supplementary material for: Strain-engineering Mott-insulating La2CuO4
Source: Nat Commun. 2019 Feb 19;10:786. doi: 10.1038/s41467-019-08664-6 (PMC6381167; doi:10.1038/s41467-019-08664-6)
Supplement: Supplementary file 3 — Source Data [file 41467_2019_8664_MOESM3_ESM.zip › Figure3.xlsx]

## Sheet: Figure 1a
Figure 1a	anti-FOXO

## Sheet: Figure 5d
Figure 3a (left)				Figure 3a (right)
	epsilon	photon energy [eV]			epsilon	U [eV]
	0.026686	932.897			-0.0124885	2.598
	0.0169581	932.983			0	2.4037
	0.0159064	932.996			0.0101222	2.25
	-0.0124885	933.174			0.0159063	2.123
					0.016958	2.0527
					0.0266859	1.9151
Figure 3b
	experiment	epsilon	t [eV]	errorbar [eV]	DFT	epsilon	t [eV]
		0.026686	0.460536	0.0228091		-0.0124885	-0.473711
		0.0169581	0.488876	0.0187052		0	-0.443662
		0.0159064	0.483595	0.0363281		0.0101222	-0.417925
		-0.0124885	0.61318	0.0192495		0.0159063	-0.402618
						0.016958	-0.39502
						0.0266859	-0.369623
Figure 3c
	experiment	epsilon	Jeff [eV]	errorbar [eV]	cRPA	epsilon	Jeff [eV]
		0.026686	0.164251	0.0129417		-0.0124885	0.161712
		0.0169581	0.174359	0.0106132		0	0.14901
		0.0159064	0.172476	0.0206122		0.0101222	0.139103
		-0.0124885	0.218693	0.010922		0.0159063	0.129666
						0.016958	0.1239
						0.0266859	0.11528
Figure 3c (left inset)				Figure 3c (right inset)
	c [\AA]	Tc [K]			experiment	epsilon	Ezb [eV]	errorbar[eV]	theory	epsilon	Ezb [eV]
	13.18	23.9				0.026686	0.052622	0.01		-0.0124885	0.164691
	13.18	23				0.0169581	0.0556834	0.01		0	0.160171
	13.13	18.2				0.0159064	0.0552319	0.01		0.0101222	0.153834
	13.26	40.7				-0.0124885	0.0740343	0.01		0.0159063	0.157994
	13.29	38								0.016958	0.162212
										0.0266859	0.153154
