# Supplementary material for: Strain-engineering Mott-insulating La2CuO4
Source: Nat Commun. 2019 Feb 19;10:786. doi: 10.1038/s41467-019-08664-6 (PMC6381167; doi:10.1038/s41467-019-08664-6)
Supplement: Supplementary file 3 — Source Data [file 41467_2019_8664_MOESM3_ESM.zip › Figure2.xlsx]

## Sheet: Figure 1a
Figure 1a	anti-FOXO

## Sheet: Figure 5d
Figure 2a
	(0.46,0)			(0.41,0)			(0.34,0)			(0.27,0)			(0.14,0)
		E_loss [eV]	I/I_dd		E_loss [eV]	I/I_dd		E_loss [eV]	I/I_dd		E_loss [eV]	I/I_dd		E_loss [eV]	I/I_dd
		-0.396706	0.00747026		-0.373227	0.00628757		-0.375092	0.00419812		-0.375909	0.00624857		-0.368009	0.0130107
		-0.363706	0.00525685		-0.340227	0.00908205		-0.342092	0.00495162		-0.342909	0.00484803		-0.328409	0.0168242
		-0.330706	0.00705525		-0.300627	0.00535608		-0.309092	0.0071045		-0.309909	0.0112043		-0.295409	0.0168242
		-0.297706	0.00691691		-0.267627	0.00838343		-0.276092	0.00947267		-0.276909	0.0138977		-0.269009	0.0222079
		-0.258106	0.00774694		-0.241227	0.0111779		-0.243092	0.00968796		-0.250509	0.0155137		-0.242609	0.0323024
		-0.218506	0.00802361		-0.214827	0.00943136		-0.216692	0.00904209		-0.224109	0.0161601		-0.209609	0.0361159
		-0.178906	0.0174306		-0.188427	0.0153696		-0.190292	0.0151778		-0.191109	0.0180993		-0.176609	0.0545103
		-0.145906	0.0174306		-0.162027	0.0157189		-0.157292	0.0210982		-0.151509	0.0290882		-0.143609	0.0899533
		-0.119506	0.027391		-0.129027	0.0244517		-0.124292	0.028418		-0.111909	0.0583918		-0.104009	0.170036
		-0.0865061	0.0448216		-0.0960273	0.0307392		-0.0978919	0.0484398		-0.0723087	0.108165		-0.0644087	0.367889
		-0.0535061	0.0664023		-0.0630273	0.0554238		-0.0648919	0.0703992		-0.0327087	0.17259		-0.0314087	0.553515
		-0.0205061	0.0771927		-0.0300273	0.0869781		-0.0318919	0.0991401		0.000291296	0.178407		0.00159134	0.730393
		0.0124939	0.0809278		0.00297265	0.0901219		-0.00549191	0.104307		0.0332913	0.162463		0.0411913	0.567535
		0.0388939	0.0784377		0.0359727	0.0943136		0.0275081	0.114533		0.0662913	0.149643		0.0807913	0.395929
		0.0718939	0.067509		0.0623727	0.0908205		0.0671081	0.107213		0.0926913	0.154167		0.120391	0.37058
		0.111494	0.0799595		0.0953727	0.089889		0.100108	0.118839		0.119091	0.170974		0.153391	0.39806
		0.144494	0.085493		0.128373	0.104094		0.126508	0.126912		0.145491	0.225272		0.179791	0.360374
		0.170894	0.128654		0.161373	0.114341		0.159508	0.166848		0.171891	0.27052		0.212791	0.289824
		0.203894	0.17984		0.194373	0.178148		0.192508	0.229282		0.198291	0.370389		0.252391	0.19359
		0.236894	0.247349		0.227373	0.256393		0.225508	0.337572		0.231291	0.426196		0.285391	0.137622
		0.269894	0.312091		0.266973	0.357227		0.258508	0.410447		0.270891	0.399478		0.318391	0.122256
		0.302894	0.363553		0.306573	0.405432		0.291508	0.415506		0.303891	0.288296		0.351391	0.0938789
		0.335894	0.309324		0.339573	0.360837		0.324508	0.330682		0.336891	0.212451		0.384391	0.0888316
		0.368894	0.251914		0.372573	0.280146		0.357508	0.244782		0.369891	0.149966		0.417391	0.0773912
		0.401894	0.183436		0.412173	0.198408		0.390508	0.171477		0.402891	0.112043		0.450391	0.0625859
		0.434894	0.13571		0.451773	0.133436		0.423508	0.133263		0.435891	0.0859717		0.483391	0.0467712
		0.467894	0.0990501		0.491373	0.108286		0.456508	0.103338		0.468891	0.0749829		0.516391	0.0412753
		0.507494	0.0816195		0.530973	0.0668346		0.489508	0.0785801		0.501891	0.0597924		0.555991	0.0383591
		0.547094	0.0536752		0.563973	0.0667181		0.529108	0.0574819		0.534891	0.0508504		0.595591	0.0329754
		0.586694	0.048695		0.596973	0.0475061		0.568708	0.0467175		0.574491	0.0346903		0.635191	0.0240025
		0.619694	0.0390114		0.636573	0.0358625		0.608308	0.0340155		0.607491	0.0345826		0.668191	0.0255727
		0.652694	0.0271143		0.676173	0.0346981		0.641308	0.0313244		0.640491	0.0344749		0.701191	0.0280403
		0.692294	0.029881		0.709173	0.0289927		0.674308	0.0301403		0.680091	0.0262871		0.740791	0.0284889
		0.731894	0.0309877		0.742173	0.0246845		0.713908	0.0286333		0.719691	0.0254252		0.780391	0.0273673
		0.764894	0.0224108		0.781773	0.0251503		0.753508	0.0247581		0.752691	0.0277954		0.813391	0.0282646
		0.797894	0.0210274		0.821373	0.0267804		0.786508	0.0242199		0.785691	0.0277954		0.846391	0.0269187
		0.837494	0.0246242		0.854373	0.0216572		0.819508	0.0297097		0.825291	0.0301655		0.885991	0.0356673
		0.877094	0.0315411		0.887373	0.0305064		0.859108	0.0297097		0.864891	0.0312429		0.925591	0.0358916
		0.910094	0.0323711		0.926973	0.0414514		0.898708	0.0342308		0.897891	0.0371682		0.965191	0.041051
		0.943094	0.0401181		0.966573	0.0372597		0.931708	0.0342308		0.930891	0.0385688		0.998191	0.0460982
		0.982694	0.0456516		0.999573	0.0464582		0.964708	0.0447799		0.970491	0.0448173
								0.997708	0.0536067
Figure 2b
	(0.33,0.33)			(0.29,0.29)			(0.24,0.24)			(0.19,0.19)			(0.10,0.10)
		E_loss [eV]	I/I_dd		E_loss [eV]	I/I_dd		E_loss [eV]	I/I_dd		E_loss [eV]	I/I_dd		E_loss [eV]	I/I_dd
		-0.395115	0.00684943		-0.373714	0.00463517		-0.388156	0.00589297		-0.36745	0.00790269		-0.384485	0.00865213
		-0.355515	0.00684943		-0.340714	0.00618023		-0.348556	0.00715575		-0.32785	0.0108929		-0.344885	0.0114582
		-0.315915	0.00869351		-0.301114	0.00860818		-0.308956	0.00883945		-0.29485	0.0115337		-0.311885	0.0129782
		-0.276315	0.00790319		-0.268114	0.0129123		-0.269356	0.0111545		-0.26185	0.0113201		-0.278885	0.0210457
		-0.243315	0.00829835		-0.241714	0.011919		-0.229756	0.00926038		-0.22225	0.0155918		-0.245885	0.0329716
		-0.210315	0.0134354		-0.215314	0.0135744		-0.196756	0.0104179		-0.18925	0.0208247		-0.219485	0.0350762
		-0.177315	0.0150161		-0.188914	0.0115879		-0.170356	0.0179946		-0.15625	0.0260575		-0.193085	0.0505097
		-0.150915	0.0189676		-0.162514	0.0139055		-0.137356	0.0212568		-0.12325	0.0362029		-0.160085	0.0591619
		-0.117915	0.0300321		-0.136114	0.0294664		-0.0977556	0.0395671		-0.0902501	0.0636487		-0.120485	0.102189
		-0.0783146	0.0608545		-0.109714	0.0370814		-0.0581556	0.0715575		-0.0506501	0.109997		-0.0808847	0.20391
		-0.0453146	0.0770561		-0.0767135	0.0595951		-0.0251556	0.0988124		-0.0176501	0.150258		-0.0478847	0.381629
		-0.0123146	0.0977361		-0.0371135	0.0761492		0.00784443	0.110914		0.0153499	0.172151		-0.0148847	0.517023
		0.0206854	0.11104		0.00248646	0.0982215		0.0474444	0.117228		0.0483499	0.154423		0.0247153	0.56005
		0.0470854	0.115387		0.0354865	0.112237		0.0870444	0.125857		0.0813499	0.153141		0.0643153	0.433308
		0.0734854	0.109854		0.0618865	0.110582		0.126644	0.157637		0.11435	0.16852		0.103915	0.342578
		0.106485	0.164123		0.0948865	0.136627		0.159644	0.218461		0.14075	0.208887		0.136915	0.359882
		0.139485	0.24737		0.134486	0.190483		0.192644	0.332532		0.16715	0.246051		0.163315	0.359882
		0.172485	0.348267		0.174086	0.303273		0.225644	0.41577		0.20015	0.379756		0.196315	0.332756
		0.205485	0.441393		0.207086	0.415841		0.252044	0.417033		0.23315	0.419377		0.229315	0.232906
		0.231885	0.425191		0.240086	0.449612		0.285044	0.356104		0.26615	0.369504		0.262315	0.16439
		0.264885	0.34695		0.273086	0.369158		0.324644	0.248557		0.29915	0.297312		0.301915	0.126274
		0.304485	0.213123		0.306086	0.286498		0.357644	0.168581		0.33215	0.190946		0.334915	0.0968103
		0.344085	0.125924		0.339086	0.189711		0.390644	0.119754		0.37175	0.127084		0.367915	0.086989
		0.383685	0.0932576		0.372086	0.135303		0.430244	0.0865004		0.41135	0.0982497		0.400915	0.0708539
		0.423285	0.0645427		0.405086	0.104622		0.463244	0.0732412		0.44435	0.0756096		0.433915	0.0612664
		0.456285	0.0549271		0.438086	0.084316		0.489644	0.0628232		0.47735	0.0621536		0.466915	0.0564727
		0.482685	0.0454433		0.471086	0.0622437		0.522644	0.0616657		0.51695	0.0559596		0.499915	0.0481713
		0.515685	0.043731		0.504086	0.0520905		0.562244	0.0429345		0.54995	0.0329991		0.539515	0.0378823
		0.555285	0.0381987		0.543686	0.03973		0.601844	0.0397775		0.58295	0.0356689		0.572515	0.0343747
		0.588285	0.0335885		0.583286	0.0368607		0.641444	0.0343055		0.62255	0.0322515		0.605515	0.0243195
		0.621285	0.0366181		0.622886	0.0344327		0.681044	0.0288335		0.66215	0.0331059		0.645115	0.0229165
		0.660885	0.0321396		0.655886	0.0364192		0.720644	0.0303067		0.69515	0.0288342		0.684715	0.0243195
		0.700485	0.0271343		0.688886	0.0322255		0.753644	0.0303067		0.72815	0.0290477		0.717715	0.0213965
		0.733485	0.0276612		0.728486	0.0333291		0.786644	0.0296753		0.76775	0.0296885		0.750715	0.0273594
		0.766485	0.0279246		0.768086	0.0326669		0.826244	0.0334636		0.80735	0.0324651		0.790315	0.0313347
		0.806085	0.0271343		0.801086	0.0350949		0.865844	0.0359892		0.84695	0.0358825		0.829915	0.0318024
		0.845685	0.0403063		0.834086	0.0291354		0.898844	0.041356		0.88655	0.0360961		0.862915	0.03683
		0.885285	0.0408331		0.873686	0.035757		0.931844	0.051353		0.92615	0.0461346		0.895915	0.03531
		0.924885	0.0529514		0.906686	0.0413855		0.971444	0.0532472		0.96575	0.0510471		0.935515	0.0465344
		0.957885	0.0533465		0.939686	0.042158								0.975115	0.0593957
		0.990885	0.0558492		0.972686	0.0599261
					0.999086	0.0648924
Figure 2c (Antinodal)
	LCO/LSAO				LCO/STO
		h in (h,0) [rlu]	Magnon Energy [eV]	Errorbar [eV]		h in (h,0) [rlu]	Magnon Energy [eV]	Errorbar [eV]
		0.132606	0.17617	0.00655801		0.0464091	0.10843	0.0587579
		0.175234	0.214123	0.00425884		0.0924651	0.107674	0.0195187
		0.216528	0.252121	0.00543777		0.137817	0.158291	0.00809718
		0.256174	0.281596	0.00512655		0.182121	0.190565	0.00576022
		0.293871	0.305604	0.00489651		0.225038	0.220574	0.0050396
		0.329331	0.321458	0.00582495		0.266243	0.233808	0.00598512
		0.362285	0.326694	0.00482523		0.305421	0.252489	0.00577131
		0.392482	0.340856	0.00395462		0.342275	0.273546	0.00490006
		0.419692	0.353938	0.00455109		0.376524	0.277387	0.00480578
		0.443707	0.363189	0.0060933		0.407907	0.299716	0.00535355
						0.436186	0.29403	0.0129631
						0.461146	0.29179	0.0106471
Figure 2c (Azimuthal)
	LCO/LSAO				LCO/STO
		phi	Magnon Energy [eV]	Errorbar [eV]		phi	Magnon Energy [eV]	Errorbar [eV]
		54	0.274528	0.00433009		-10	0.288232	0.00793736
		36.1	0.28588	0.00453202		9	0.287366	0.00912476
		27	0.30894	0.00477161		18	0.281888	0.00506728
		18	0.338255	0.00592976		27	0.258946	0.00506987
		9	0.344734	0.00529206		36	0.229795	0.0094609
		-9	0.35883	0.00591103		55	0.227031	0.00661329
		0	0.363189	0.0020311		0	0.29179	0.0106471
		45	0.25336	0.00470297		45	0.217692	0.00591067
Figure 2c (Nodal)
	LCO/LSAO				LCO/STO
		h in (h,h) [rlu]	Magnon Energy [eV]	Errorbar [eV]		h in (h,h) [rlu]	Magnon Energy [eV]	Errorbar [eV]
		0.0937663	0.175054	0.00767621		0.0653827	0.104325	0.0547278
		0.123909	0.213166	0.00567239		0.0974516	0.165602	0.00885245
		0.153108	0.245544	0.00492282		0.128779	0.200148	0.00779837
		0.181143	0.267536	0.00423813		0.159126	0.222266	0.00598018
		0.207798	0.276818	0.00461426		0.188262	0.236641	0.00475463
		0.232873	0.281725	0.00407155		0.215965	0.239339	0.00381056
		0.256174	0.280244	0.00413146		0.242025	0.243584	0.00381407
		0.277527	0.283311	0.00370054		0.266243	0.237965	0.00342729
		0.296767	0.269748	0.00418494		0.288434	0.23451	0.00399911
		0.313748	0.25336	0.00470297		0.30843	0.230095	0.00376493
						0.326079	0.217692	0.00591067
