# Supplementary material for: Strain-engineering Mott-insulating La2CuO4
Source: Nat Commun. 2019 Feb 19;10:786. doi: 10.1038/s41467-019-08664-6 (PMC6381167; doi:10.1038/s41467-019-08664-6)
Supplement: Supplementary file 3 — Source Data [file 41467_2019_8664_MOESM3_ESM.zip › Figure1.xlsx]

## Sheet: Figure 1a
Figure 1a	anti-FOXO

## Sheet: Figure 5d
Complete data of Fig1
Figure 1a
	LCO/LSAO							LCO/NGO							LCO/LSAT							LCO/STO
		sigma light	Ph. Energy [eV]	I/I_max,sigma	pi light	Ph. Energy [eV]	I/I_max,sigma		sigma light	Ph. Energy [eV]	I/I_max,sigma	pi light	Ph. Energy [eV]	I/I_max,sigma		sigma light	Ph. Energy [eV]	I/I_max,sigma	pi light	Ph. Energy [eV]	I/I_max,sigma		sigma light	Ph. Energy [eV]	I/I_max,sigma	pi light	Ph. Energy [eV]	I/I_max,sigma
			928.506	-0.000932859		929.01	-0.00855699			928.502	-0.000715112		928.507	0.00108405			929	0.00146283		929.001	0.00314504			928.514	0.00723499		928.506	0.00723499
			928.98	-0.000335894		929.497	-0.00098958			929.003	0.000340979		929.007	0.00150667			929.494	0.00230551		929.487	0.0037921			929.026	0.00831307		929.016	0.00831307
			929.496	0.000751649		929.996	0.00433607			929.499	0.00297868		929.499	0.00284431			929.995	0.00790354		929.999	0.00608964			929.504	0.00734728		929.507	0.00734728
			930.003	0.00368481		930.5	0.0121769			930.007	0.00570531		930.001	0.00596643			930.494	0.016884		930.511	0.0106465			929.969	0.0122034		929.999	0.0122034
			930.51	0.00856215		930.992	0.0255715			930.503	0.0138518		930.507	0.0135191			931	0.0319762		930.999	0.0283727			930.504	0.022018		930.506	0.022018
			930.994	0.0200817		931.519	0.0524722			930.995	0.0291997		930.998	0.0290151			931.522	0.0698003		931.52	0.0674887			931.006	0.0454222		930.995	0.0454222
			931.506	0.0466795		931.625	0.0615054			931.519	0.071999		931.519	0.0738659			931.621	0.0826652		931.628	0.0822363			931.497	0.111589		931.518	0.111589
			931.582	0.0532323		931.72	0.0704406			931.623	0.0871952		931.624	0.0895398			931.721	0.0985887		931.731	0.0996128			931.588	0.134893		931.641	0.134893
			931.644	0.0576216		931.832	0.0845662			931.727	0.102658		931.724	0.104418			931.827	0.116745		931.828	0.116387			931.674	0.143843		931.696	0.143843
			931.726	0.0666059		931.924	0.0972269			931.826	0.120959		931.819	0.122423			931.923	0.139901		931.921	0.140263			931.783	0.174243		931.784	0.174243
			931.821	0.0761152		932.015	0.112055			931.924	0.142009		931.93	0.147173			932.014	0.15938		932.015	0.167356			931.875	0.204729		931.863	0.204729
			931.923	0.0882782		932.12	0.131651			932.016	0.159503		932.011	0.163355			932.093	0.182672		932.122	0.20529			931.986	0.232299		931.926	0.232299
			931.992	0.0975231		932.226	0.158102			932.127	0.197603		932.134	0.212286			932.175	0.215311		932.223	0.249198			932.039	0.296117		932.022	0.296117
			932.081	0.112905		932.331	0.189139			932.225	0.23789		932.223	0.249432			932.27	0.257526		932.321	0.298812			932.133	0.348623		932.127	0.348623
			932.171	0.130447		932.429	0.228893			932.291	0.270074		932.327	0.304893			932.345	0.299594		932.425	0.371851			932.198	0.424586		932.227	0.424586
			932.277	0.154725		932.511	0.268173			932.377	0.320322		932.428	0.375459			932.428	0.363129		932.515	0.453674			932.283	0.469878		932.288	0.469878
			932.383	0.185675		932.592	0.318654			932.468	0.381945		932.514	0.441362			932.494	0.406898		932.62	0.570325			932.337	0.535442		932.347	0.535442
			932.485	0.223247		932.676	0.392595			932.525	0.417783		932.624	0.567343			932.58	0.505671		932.722	0.703153			932.414	0.644628		932.435	0.644628
			932.573	0.268641		932.773	0.49689			932.629	0.557251		932.726	0.699071			932.675	0.621366		932.828	0.822324			932.489	0.787403		932.519	0.787403
			932.68	0.345094		932.87	0.636516			932.721	0.678234		932.824	0.816886			932.775	0.76821		932.923	0.891717			932.578	0.835669		932.59	0.835669
			932.773	0.435392		932.983	0.811363			932.827	0.831113		932.924	0.893296			932.872	0.899208		933.021	0.896898			932.674	0.944317		932.677	0.944317
			932.875	0.56966		933.079	0.937288			932.928	0.95725		933.017	0.895569			932.981	1		933.124	0.79026			932.774	1.0146		932.775	1.0146
			932.983	0.743172		933.176	0.976733			933.015	1		933.126	0.795014			933.076	0.986348		933.223	0.634459			932.873	1.01814		932.879	1.01814
			933.074	0.894593		933.273	0.907025			933.128	0.94508		933.223	0.649212			933.172	0.88294		933.325	0.466054			932.982	1.03767		932.984	1.03767
			933.171	1		933.373	0.742504			933.223	0.806087		933.323	0.488242			933.274	0.710115		933.419	0.338235			933.076	0.765417		933.075	0.765417
			933.276	0.986093		933.483	0.54777			933.326	0.614363		933.422	0.356972			933.373	0.530059		933.493	0.273639			933.172	0.634654		933.142	0.634654
			933.371	0.856123		934.008	0.111899			933.424	0.44682		933.5	0.272345			933.478	0.377216		934	0.0750353			933.268	0.494214		933.222	0.494214
			933.481	0.653188		934.506	0.0522449			933.5	0.345825		933.997	0.0720032			933.993	0.0929104		934.497	0.044321			933.368	0.332463		933.323	0.332463
			934.001	0.125775		934.993	0.0334609			933.998	0.0846923		934.503	0.0388468			934.496	0.0494583		934.993	0.0350562			933.482	0.237951		933.391	0.237951
			934.498	0.0529869		935.499	0.0266845			934.494	0.0454276		935.001	0.0324173			934.995	0.0394675		935.494	0.0316802			933.995	0.205228		933.484	0.205228
			934.995	0.0347498		935.994	0.0239486			935.007	0.0327048		935.5	0.0299092			935.498	0.0338893		936.005	0.0301346			934.507	0.0938616		933.999	0.0938616
			935.505	0.026896		936.495	0.0193359			935.493	0.0303766		935.999	0.0277173			935.996	0.0296586		936.501	0.0243961			934.992	0.056336		934.501	0.056336
			935.992	0.0239564						936.003	0.0280273		936.495	0.0249194			936.496	0.0250901						935.497	0.0479221		935.008	0.0479221
			936.502	0.0206022						936.494	0.0256522													935.991	0.0517658		935.5	0.0517658
																								936.5	0.0545299		935.998	0.0545299
																								936.507	0.0502288		936.507	0.0502288
Figure 1b
	LCO/LSAO							LCO/NGO							LCO/LSAT							LCO/STO
		sigma light	E_loss [eV]	I/I_dd	pi light	E_loss [eV]	I/I_dd		sigma light	E_loss [eV]	I/I_dd	pi light	E_loss [eV]	I/I_dd		sigma light	E_loss [eV]	I/I_dd	pi light	E_loss [eV]	I/I_dd		sigma light	E_loss [eV]	I/I_dd	pi light	E_loss [eV]	I/I_dd
			0.365149	0.0505075		0.368245	0.310315			0.352229	0.0615058		0.370119	0.226232			0.379607	0.0839779		0.362553	0.253895			0.373179	0.0546313		0.368894	0.251914
			0.398149	0.05171		0.407845	0.244073			0.391829	0.067896		0.409719	0.169562			0.412607	0.0687092		0.395553	0.189657			0.406179	0.0626653		0.401894	0.183436
			0.431149	0.0833774		0.447445	0.170946			0.431429	0.0734875		0.449319	0.11559			0.445607	0.103064		0.428553	0.154988			0.439179	0.0610585		0.434894	0.13571
			0.470749	0.0873859		0.480445	0.125717			0.464429	0.103042		0.488919	0.0809578			0.478607	0.0737987		0.461553	0.117601			0.472179	0.0747164		0.467894	0.0990501
			0.503749	0.0853817		0.506845	0.102211			0.497429	0.0639021		0.528519	0.0665653			0.518207	0.0636196		0.501153	0.074775			0.505179	0.0449905		0.507494	0.0816195
			0.536749	0.0769637		0.539845	0.0864227			0.537029	0.0367437		0.568119	0.0598188			0.551207	0.0496233		0.534153	0.0662778			0.544779	0.0433837		0.547094	0.0536752
			0.576349	0.0609296		0.579445	0.064817			0.576629	0.0327498		0.607719	0.0355315			0.584207	0.0381718		0.567153	0.0472442			0.584379	0.0273157		0.586694	0.048695
			0.615949	0.0368785		0.619045	0.050809			0.616229	0.0351462		0.647319	0.0319333			0.623807	0.0241754		0.606753	0.0428257			0.623979	0.0305293		0.619694	0.0390114
			0.655549	0.0288614		0.652045	0.0427365			0.649229	0.0251615		0.686919	0.0179906			0.663407	0.0254478		0.646353	0.0305898			0.656979	0.0265123		0.652694	0.0271143
			0.695149	0.0224478		0.685045	0.0384629			0.682229	0.0207682		0.726519	0.0242873			0.696407	0.0305374		0.679353	0.0254915			0.689979	0.0224953		0.692294	0.029881
			0.734749	0.0216461		0.724645	0.0287284			0.721829	0.0183719		0.766119	0.0238376			0.729407	0.0229031		0.712353	0.026851			0.729579	0.0257089		0.731894	0.0309877
			0.767749	0.0204435		0.764245	0.0256419			0.761429	0.0167743		0.799119	0.0121437			0.769007	0.0381718		0.751953	0.0207331			0.769179	0.0337429		0.764894	0.0224108
			0.800749	0.0192409		0.797245	0.0185192			0.794429	0.014378		0.832119	0.0197897			0.808607	0.0241754		0.791553	0.0197134			0.802179	0.0289225		0.797894	0.0210274
			0.840349	0.0224478		0.830245	0.017332			0.827429	0.0151768		0.871719	0.021139			0.841607	0.0381718		0.824553	0.0214128			0.835179	0.0369565		0.837494	0.0246242
			0.879949	0.0208443		0.869845	0.0182817			0.867029	0.0223657		0.911319	0.0242873			0.874607	0.0305374		0.857553	0.0197134			0.874779	0.0385633		0.877094	0.0315411
			0.912949	0.0312665		0.909445	0.0201811			0.906629	0.028756		0.944319	0.0209141			0.914207	0.0483509		0.897153	0.0234521			0.914379	0.0289225		0.910094	0.0323711
			0.945949	0.0184392		0.942445	0.0202998			0.939629	0.0311523		0.977319	0.0220385			0.953807	0.064892		0.936753	0.0241319			0.947379	0.0650755		0.943094	0.0401181
			0.985549	0.0248529		0.975445	0.0168572			0.972629	0.0343474		1.01692	0.0256366			0.993407	0.0470785		0.969753	0.0305898			0.980379	0.102835		0.982694	0.0456516
			1.02515	0.0200426		1.01504	0.0197063			1.00563	0.0395394		1.05652	0.0247371			1.03301	0.0712539		0.996153	0.0305898			1.01998	0.0883742		1.02229	0.0500784
			1.06475	0.0256546		1.05464	0.0187566			1.03863	0.0455303		1.09612	0.0382301			1.07261	0.0967018		1.02915	0.0285504			1.05958	0.101229		1.06189	0.0569953
			1.10435	0.0288614		1.09424	0.0213683			1.07823	0.0543168		1.13572	0.0494742			1.11221	0.106881		1.06875	0.0486037			1.09918	0.165501		1.10149	0.0907498
			1.13735	0.0264563		1.13384	0.0216057			1.11783	0.0910605		1.16872	0.0688141			1.15181	0.199766		1.10835	0.0577807			1.13878	0.163894		1.14109	0.10569
			1.17035	0.0424904		1.16684	0.0270665			1.15083	0.111429		1.20172	0.072862			1.19141	0.241754		1.14795	0.0713761			1.17838	0.178355		1.18069	0.126994
			1.20995	0.0633347		1.19984	0.0256419			1.18383	0.194902		1.24132	0.112441			1.23101	0.346091		1.18755	0.100606			1.21798	0.261909		1.22029	0.173753
			1.24955	0.0777654		1.23944	0.0365635			1.22343	0.250017		1.28092	0.158767			1.27061	0.449154		1.22715	0.133915			1.25758	0.303686		1.25329	0.218298
			1.28915	0.0962047		1.27904	0.0434488			1.26303	0.353858		1.32052	0.241074			1.31021	0.49496		1.26675	0.176741			1.29058	0.421786		1.28629	0.275293
			1.32875	0.140298		1.31864	0.0562697			1.30263	0.474473		1.36012	0.321132			1.34981	0.587845		1.30635	0.225005			1.32358	0.457939		1.32589	0.367703
			1.36835	0.204435		1.35824	0.0607808			1.34223	0.592692		1.39972	0.36386			1.38941	0.682002		1.34595	0.313035			1.36318	0.58809		1.36549	0.48363
			1.40135	0.242917		1.39784	0.103517			1.38183	0.716503		1.43272	0.460785			1.42901	0.693454		1.38555	0.360959			1.40278	0.702173		1.39849	0.623352
			1.43435	0.323087		1.43084	0.121443			1.41483	0.717701		1.46572	0.501938			1.46201	0.803515		1.42515	0.465304			1.43578	0.725472		1.43149	0.812322
			1.47395	0.428111		1.46384	0.173083			1.44783	0.758838		1.50532	0.541517			1.49501	0.805424		1.45815	0.574578			1.46878	0.838751		1.47109	1.00046
			1.51355	0.557987		1.50344	0.234338			1.48743	0.798777		1.54492	0.692639			1.53461	0.867771		1.49115	0.650542			1.50838	0.964082		1.51069	1.1139
			1.54655	0.604887		1.54304	0.305091			1.52703	0.879453		1.57792	0.8143			1.57421	0.879223		1.53075	0.785477			1.54798	1.0862		1.54369	1.20479
			1.57955	0.730354		1.57604	0.375725			1.56003	0.922587		1.61092	1.03941			1.60721	0.893219		1.57035	0.9544			1.58098	0.920698		1.57669	1.23868
			1.61915	0.816938		1.60904	0.457993			1.59303	0.923386		1.65052	1.40192			1.64021	0.930118		1.60335	1.11857			1.61398	0.997825		1.61629	1.26164
			1.65875	0.912341		1.64864	0.590951			1.63263	1.01445		1.69012	1.58407			1.67981	1.00646		1.63635	1.26234			1.65358	1.19064		1.65589	1.3737
			1.69175	0.975275		1.68824	0.739342			1.67223	0.956136		1.72312	1.47613			1.71941	1.01282		1.67595	1.45063			1.69318	1.29348		1.68889	1.37494
			1.72475	1.01576		1.72124	0.935573			1.70523	0.86867		1.75612	1.37313			1.75241	0.923756		1.71555	1.37926			1.72618	1.33284		1.72189	1.43125
			1.76435	1.09834		1.75424	1.18974			1.73823	0.828331		1.79572	1.17704			1.78541	1.06626		1.74855	1.33116			1.75918	1.31276		1.76149	1.42378
			1.80395	1.04462		1.79384	1.4198			1.77783	0.780405		1.83532	1.20897			1.82501	1.25203		1.78155	1.24772			1.79878	1.36257		1.80109	1.35101
			1.83695	0.936793		1.83344	1.50504			1.81743	0.944154		1.86832	1.26429			1.86461	1.41999		1.82115	1.21509			1.83838	1.48629		1.84069	1.33967
			1.86995	0.824153		1.86644	1.49435			1.85043	1.14664		1.90132	1.45409			1.89761	1.68528		1.86075	1.30958			1.87798	1.51522		1.88029	1.25473
			1.90955	0.796895		1.89944	1.3189			1.88343	1.47933		1.94092	1.60206			1.93061	1.68465		1.89375	1.4005			1.91758	1.51682		1.91989	1.24753
			1.94915	0.842593		1.93904	1.15389			1.92303	1.82441		1.98052	1.71945			1.97021	1.71264		1.92675	1.4197			1.95718	1.45576		1.95949	1.17089
			1.98215	1.00774		1.97864	1.05132			1.96263	2.04087		2.02012	1.56698			2.00981	1.49633		1.96635	1.40135			1.99018	1.24608		1.99909	0.991055
			2.01515	1.34606		2.01164	1.11578			2.00223	1.81961		2.05972	1.37628			2.04941	1.37546		2.00595	1.32046			2.01658	1.2292		2.03209	0.877756
			2.04815	1.61383		2.03804	1.2301			2.04183	1.66785		2.09272	1.11992			2.08901	1.13625		2.04555	1.15935			2.04958	1.07656		2.06509	0.791294
			2.08115	1.78861		2.07104	1.39155			2.07483	1.41743		2.12572	1.01377			2.12201	0.969563		2.08515	0.927549			2.08918	0.885349		2.10469	0.620862
			2.11415	1.85194		2.11064	1.55941			2.10783	1.24609		2.16532	0.787089			2.15501	0.813058		2.11815	0.811648			2.12218	0.715831		2.14429	0.539519
			2.14055	1.80264		2.14364	1.61259			2.14743	0.973709		2.20492	0.682744			2.19461	0.695998		2.15115	0.698126			2.14858	0.662806		2.17729	0.452781
			2.17355	1.61223		2.17004	1.50967			2.18703	0.859484		2.23792	0.601111			2.23421	0.614565		2.19075	0.577467			2.18158	0.580056		2.21029	0.39288
			2.20655	1.48035		2.20304	1.36187			2.22003	0.730881		2.27092	0.515431			2.26721	0.471421		2.23035	0.50813			2.21458	0.47481		2.24989	0.313474
			2.23955	1.27792		2.23604	1.24221			2.25303	0.612662		2.31052	0.423229			2.30021	0.348635		2.26335	0.402255			2.24758	0.393667		2.28949	0.255096
			2.27915	1.00774		2.26904	1.03446			2.29263	0.535979		2.35012	0.358463			2.33981	0.334639		2.29635	0.343625			2.28718	0.348676		2.32249	0.209582
			2.31875	0.849808		2.30864	0.844996			2.33223	0.414565		2.38312	0.273232			2.37941	0.236665		2.33595	0.26885			2.32678	0.281191		2.35549	0.186203
			2.35175	0.760017		2.34824	0.703253			2.36523	0.348666		2.41612	0.241074			2.41241	0.223305		2.37555	0.221606			2.35978	0.226559		2.39509	0.149129
			2.38475	0.711113		2.38124	0.608995			2.39823	0.269188		2.45572	0.179007			2.43881	0.141235		2.40855	0.188127			2.39278	0.197637		2.43469	0.117864
			2.42435	0.563599		2.41424	0.554862			2.43783	0.211676		2.49532	0.141226			2.47181	0.171773		2.43495	0.14989			2.43238	0.136578		2.46769	0.0971134
			2.46395	0.472205		2.45384	0.485772			2.47743	0.169341		2.52832	0.114016			2.50481	0.12215		2.46795	0.122019			2.47198	0.126937		2.50069	0.0763627
			2.49695	0.381211		2.49344	0.404097			2.51043	0.11742		2.55472	0.101197			2.53781	0.100519		2.50095	0.107574			2.50498	0.0915878		2.54029	0.0691691
			2.52335	0.348742		2.52644	0.351864			2.53683	0.106637		2.58772	0.0769099			2.57741	0.0890674		2.53395	0.0842918			2.53798	0.114083		2.57989	0.0616988
			2.55635	0.273382		2.55284	0.302717			2.56983	0.0982495		2.62072	0.059369			2.61701	0.0865226		2.57355	0.0761345			2.57758	0.0915878		2.61289	0.0518768
			2.58935	0.223676		2.58584	0.257844			2.60283	0.0910605		2.65372	0.0521728			2.65001	0.0515319		2.61315	0.0584604			2.61718	0.0787334		2.64589	0.0481417
			2.62235	0.188401		2.61884	0.226503			2.63583	0.0670972		2.69332	0.0382301			2.68301	0.0763435		2.64615	0.0520026			2.65018	0.0650755		2.68549	0.048695
			2.66195	0.137893		2.65184	0.18353			2.67543	0.0591095		2.73292	0.044077			2.72261	0.0534405		2.67915	0.0486037			2.68318	0.0851606		2.72509	0.0434382
			2.70155	0.138695		2.69144	0.154089			2.71503	0.0647009		2.76592	0.0323831			2.76221	0.0674368		2.71875	0.038747			2.72278	0.0883742		2.75809	0.0522918
			2.73455	0.0974072		2.73104	0.101618			2.74803	0.0395394		2.79892	0.0346319			2.79521	0.0477147		2.75835	0.0319493			2.76238	0.0787334		2.79109	0.0445449
			2.76755	0.0809723		2.76404	0.08298			2.78103	0.0519205		2.83852	0.0260864			2.82821	0.0623472		2.79135	0.0392569			2.79538	0.0747164		2.83069	0.039288
			2.80715	0.0633347		2.79704	0.0702778			2.82063	0.0319511		2.87812	0.0283352			2.86781	0.0559852		2.82435	0.0288903			2.82838	0.089981		2.87029	0.0406714
			2.84675	0.0641365		2.83664	0.0690907			2.86023	0.0519205		2.91112	0.0263113			2.90741	0.0559852		2.86395	0.0312695			2.86798	0.0690926		2.90329	0.0415014
			2.87975	0.0673433		2.87624	0.0455856			2.89323	0.0778807		2.94412	0.0247371			2.94041	0.0687092		2.90355	0.0326291			2.90758	0.0803402		2.93629	0.0381813
			2.91275	0.0633347		2.90924	0.0416681			2.92623	0.0559144		2.98372	0.0337324			2.97341	0.0508957		2.93655	0.0260013			2.94058	0.081947		2.97589	0.0417781
			2.95235	0.0633347		2.94224	0.0327647			2.96583	0.0455303		3.02332	0.0242873			3.01301	0.0547129		2.96955	0.026851			2.97358	0.0771266		3.01549	0.0437149
			2.99195	0.0537143		2.98184	0.0368009			3.00543	0.0471278		3.05632	0.0290099			3.05261	0.0674368		3.00915	0.0380673			3.01318	0.0867674		3.04849	0.0423315
			3.02495	0.0432921		3.02144	0.036326			3.03843	0.0587101		3.08932	0.0242873			3.08561	0.0668006		3.04875	0.0309296			3.05278	0.0578449		3.07489	0.056027
			3.05795	0.0641365		3.05444	0.0299156			3.07143	0.046329		3.12892	0.0206892			3.11861	0.0610748		3.08175	0.0331389			3.08578	0.0747164		3.10789	0.047035
			3.09755	0.0481023		3.08744	0.0280162			3.11103	0.0471278		3.16852	0.0274357			3.15821	0.064892		3.11475	0.0282106			3.11218	0.0747164		3.14089	0.0419165
			3.13715	0.0577228		3.12704	0.0322898			3.15063	0.0575119		3.20152	0.0269859			3.19781	0.064892		3.15435	0.0339886			3.14518	0.0610585		3.17389	0.0398414
			3.17015	0.0589254		3.16664	0.0277787			3.18363	0.0563138		3.23452	0.0332826			3.23081	0.0591662		3.19395	0.0282106			3.17818	0.069896		3.21349	0.0484184
			3.20315	0.0384819		3.19964	0.0302717			3.21663	0.0471278		3.27412	0.0256366			3.26381	0.0534405		3.22695	0.0214128			3.21118	0.0931946		3.25309	0.0484184
			3.24275	0.0400853		3.23264	0.0232677			3.25623	0.0654997		3.31372	0.0314836			3.30341	0.05853		3.25995	0.0319493			3.25078	0.073913		3.28609	0.0398414
			3.28235	0.0609296		3.27224	0.0256419			3.29583	0.0559144		3.34672	0.0303592			3.34301	0.0814331		3.29955	0.0282106			3.29038	0.0690926		3.31909	0.0462049
			3.31535	0.0649382		3.31184	0.0289659			3.32883	0.0527193									3.33915	0.0309296			3.32338	0.081947
			3.34835	0.0505075		3.34484	0.0295594
Figure 1c
	LCO/LSAO							LCO/NGO							LCO/LSAT							LCO/STO
		sigma light	E_loss [eV]	I/I_dd	pi light	E_loss [eV]	I/I_dd		sigma light	E_loss [eV]	I/I_dd	pi light	E_loss [eV]	I/I_dd		sigma light	E_loss [eV]	I/I_dd	pi light	E_loss [eV]	I/I_dd		sigma light	E_loss [eV]	I/I_dd	pi light	E_loss [eV]	I/I_dd
			0.381107	0.0782411		0.363377	0.122442			0.351458	0.0714115		0.354989	0.117977			0.362434	0.0773694		0.375347	0.0965035			0.368659	0.0765007		0.383685	0.0932576
			0.414107	0.0681455		0.396377	0.0891902			0.384458	0.0810166		0.387989	0.0765884			0.395434	0.0644745		0.408347	0.0680653			0.401659	0.0655721		0.423285	0.0645427
			0.447107	0.0773998		0.429377	0.062775			0.417458	0.0576303		0.420989	0.0723335			0.428434	0.080235		0.447947	0.0550117			0.434659	0.0655721		0.456285	0.0549271
			0.480107	0.0492162		0.462377	0.0515873			0.450458	0.0609712		0.453989	0.0615028			0.461434	0.0537288		0.487547	0.0491064			0.467659	0.0519112		0.482685	0.0454433
			0.513107	0.0605738		0.488777	0.0487904			0.483458	0.0275623		0.486989	0.0471909			0.494434	0.0573107		0.527147	0.037296			0.500659	0.0400718		0.515685	0.043731
			0.552707	0.0588912		0.521777	0.0354275			0.516458	0.0409259		0.526589	0.0390678			0.534034	0.0444158		0.560147	0.039627			0.540259	0.0455361		0.555285	0.0381987
			0.585707	0.0365966		0.561377	0.038328			0.556058	0.0359146		0.559589	0.0353931			0.573634	0.0257898		0.593147	0.0313908			0.573259	0.0245895		0.588285	0.0335885
			0.618707	0.0336521		0.600977	0.0292121			0.589058	0.0250567		0.592589	0.022435			0.613234	0.0358192		0.632747	0.0338772			0.606259	0.032786		0.621285	0.0366181
			0.658307	0.0454303		0.640577	0.0265188			0.622058	0.0267271		0.632189	0.0340393			0.646234	0.0343864		0.672347	0.0211344			0.645859	0.0255002		0.660885	0.0321396
			0.697907	0.0252391		0.680177	0.0221681			0.661658	0.0233862		0.671789	0.0235954			0.679234	0.0300881		0.711947	0.0245532			0.685459	0.0200359		0.700485	0.0271343
			0.730907	0.0214532		0.713177	0.0239291			0.701258	0.022551		0.704789	0.0145054			0.718834	0.0300881		0.751547	0.026418			0.718459	0.0245895		0.733485	0.0276612
			0.763907	0.0176673		0.746177	0.0225824			0.734258	0.0200453		0.737789	0.0189537			0.758434	0.0286553		0.791147	0.021756			0.751459	0.0346075		0.766485	0.0279246
			0.803507	0.0252391		0.785777	0.0196819			0.767258	0.0183749		0.777389	0.0228218			0.798034	0.0229243		0.824147	0.0344988			0.791059	0.0400718		0.806085	0.0271343
			0.843107	0.0176673		0.825377	0.0190604			0.806858	0.0158692		0.816989	0.0193405			0.837634	0.0343864		0.857147	0.0317016			0.830659	0.0473576		0.845685	0.0403063
			0.876107	0.0138815		0.858377	0.017403			0.846458	0.0242214		0.849989	0.0197273			0.877234	0.0272226		0.896747	0.03885			0.863659	0.0300539		0.885285	0.0408331
			0.909107	0.0151434		0.891377	0.0180245			0.879458	0.0187925		0.882989	0.0181801			0.910234	0.0386847		0.929747	0.0386946			0.896659	0.0418933		0.924885	0.0529514
			0.948707	0.0252391		0.930977	0.0145025			0.912458	0.0233862		0.922589	0.0232086			0.943234	0.0401175		0.962747	0.037296			0.936259	0.049179		0.957885	0.0533465
			0.988307	0.0201913		0.970577	0.0159527			0.952058	0.0233862		0.955589	0.0342327			0.982834	0.0444158		1.00235	0.0525253			0.975859	0.0564648		0.990885	0.0558492
			1.02791	0.0201913		1.01018	0.0171958			0.991658	0.0283976		0.988589	0.0212746			1.02243	0.0558779		1.04195	0.0668221			1.01546	0.0837865		1.03049	0.0790319
			1.06751	0.0218739		1.04978	0.0205106			1.03126	0.0250567		1.02159	0.0336525			1.06203	0.0945626		1.08155	0.0798757			1.05506	0.107465		1.07009	0.105903
			1.10051	0.026501		1.08278	0.0167814			1.07086	0.0384202		1.05459	0.0359734			1.10163	0.0745039		1.12115	0.100078			1.09466	0.102001		1.10969	0.121973
			1.13351	0.0328108		1.11578	0.026726			1.10386	0.060136		1.09419	0.0526062			1.13463	0.133247		1.16075	0.149495			1.13426	0.0837865		1.14929	0.160171
			1.17311	0.0378586		1.15538	0.0306624			1.13686	0.07517		1.13379	0.0707863			1.16763	0.133247		1.19375	0.190676			1.17386	0.145716		1.18889	0.212332
			1.21271	0.036176		1.19498	0.0356346			1.17646	0.0910392		1.16679	0.0858719			1.20723	0.190558		1.22675	0.25641			1.20686	0.169394		1.22189	0.242233
			1.25231	0.0572085		1.23458	0.039571			1.21606	0.147834		1.19319	0.125327			1.24683	0.267928		1.26635	0.336908			1.23986	0.207645		1.25489	0.327982
			1.29191	0.0647803		1.27418	0.0542807			1.25566	0.223004		1.22619	0.171357			1.27983	0.287986		1.30595	0.407148			1.27946	0.278681		1.29449	0.375928
			1.33151	0.0816063		1.31378	0.0743769			1.29526	0.288987		1.25919	0.231506			1.31283	0.326671		1.34555	0.494483			1.31906	0.336967		1.33409	0.501589
			1.36451	0.108528		1.34678	0.100378			1.33486	0.324066		1.29219	0.317958			1.35243	0.406906		1.38515	0.581507			1.35206	0.475397		1.36709	0.62119
			1.39751	0.192658		1.37978	0.140052			1.36786	0.397148		1.33179	0.400349			1.39203	0.540153		1.42475	0.653613			1.38506	0.508183		1.40009	0.788738
			1.43711	0.195182		1.41938	0.197441			1.40086	0.483594		1.37139	0.504014			1.43163	0.584569		1.45775	0.740793			1.42466	0.673935		1.43969	0.984474
			1.47671	0.314647		1.45898	0.287978			1.44046	0.488605		1.40439	0.587758			1.47123	0.669102		1.49075	0.845998			1.46426	0.688507		1.47929	1.12173
			1.50971	0.341989		1.49198	0.368259			1.48006	0.574633		1.43739	0.627793			1.51083	0.669102		1.53035	0.968454			1.49726	0.688507		1.51229	1.23132
			1.54271	0.41981		1.52498	0.452891			1.51306	0.602613		1.47699	0.656417			1.54383	0.696325		1.56995	1.11733			1.53026	0.770472		1.54529	1.27821
			1.58231	0.546005		1.56458	0.555237			1.54606	0.63978		1.51659	0.707089			1.57683	0.822408		1.60295	1.27925			1.56986	0.841508		1.58489	1.28875
			1.62191	0.562831		1.60418	0.656962			1.58566	0.748359		1.54959	0.802438			1.61643	0.868257		1.63595	1.43621			1.60946	0.874294		1.62449	1.37805
			1.65491	0.681455		1.63718	0.721601			1.62526	0.793461		1.58259	0.945364			1.65603	0.852497		1.67555	1.43869			1.64246	0.890687		1.65749	1.36053
			1.68791	0.797554		1.67018	0.859996			1.65826	0.804319		1.62219	1.17474			1.68903	0.988609		1.71515	1.3066			1.67546	1.09105		1.69049	1.31193
			1.72751	0.835413		1.70978	1.03672			1.69126	0.803484		1.66179	1.39909			1.72203	0.904076		1.74815	1.262			1.71506	1.2149		1.73009	1.26662
			1.76711	0.815222		1.74938	1.28471			1.73086	0.680706		1.69479	1.38904			1.76163	1.04879		1.78115	1.11049			1.75466	1.30233		1.76969	1.22157
			1.80011	0.788721		1.78238	1.44072			1.77046	0.723302		1.72779	1.35113			1.80123	1.13045		1.82075	1.09495			1.78766	1.46717		1.80929	1.22684
			1.83311	0.703329		1.81538	1.44921			1.80346	0.824364		1.76739	1.19602			1.83423	1.34322		1.86035	1.11204			1.82066	1.41891		1.84889	1.18627
			1.87271	0.714266		1.85498	1.3479			1.83646	1.03818		1.80699	1.04207			1.86723	1.70643		1.89335	1.16317			1.86026	1.53366		1.88849	1.14043
			1.91231	0.750442		1.89458	1.20536			1.87606	1.42739		1.83999	1.02292			1.90683	1.82391		1.92635	1.24755			1.89986	1.67209		1.92809	1.1291
			1.94531	0.844247		1.92758	1.07463			1.91566	1.87424		1.87299	1.03665			1.94643	1.99298		1.96595	1.20622			1.93946	1.67937		1.96769	1.02083
			1.97831	1.00199		1.96058	0.986997			1.94866	2.04087		1.91259	1.10125			1.97943	2.07393		1.99895	1.12727			1.97906	1.54459		2.00069	0.956286
			2.01131	1.36796		1.99358	0.971147			1.98166	2.10727		1.95219	1.25288			2.01243	1.75227		2.02535	1.06713			2.01866	1.42983		2.03369	0.812711
			2.04431	1.70616		2.02658	1.00585			2.01466	2.01831		1.98519	1.33508			2.05203	1.54452		2.05835	0.953535			2.05826	1.19305		2.07329	0.69469
			2.07731	1.90429		2.05958	1.09794			2.04766	1.83916		2.01819	1.2757			2.08503	1.35826		2.09135	0.839627			2.09786	1.04551		2.11289	0.57983
			2.10371	1.99893		2.08598	1.17439			2.08066	1.53973		2.05119	1.2434			2.11143	1.17773		2.12435	0.70272			2.13086	0.808722		2.14589	0.49711
			2.13671	2.01071		2.11898	1.21572			2.10706	1.4157		2.07759	1.10473			2.14443	0.967118		2.16395	0.575602			2.16386	0.670292		2.17889	0.411229
			2.16971	1.86769		2.15198	1.21572			2.14006	1.22277		2.11059	0.947685			2.17743	0.86181		2.20355	0.485781			2.20346	0.57922		2.21849	0.333251
			2.20271	1.61867		2.18498	1.17449			2.17306	1.0411		2.14359	0.814623			2.21043	0.693459		2.23655	0.406527			2.24306	0.495433		2.25809	0.262386
			2.24231	1.40918		2.22458	1.08437			2.20606	0.845245		2.17659	0.71908			2.25003	0.596031		2.26955	0.319192			2.27606	0.346985		2.29109	0.235515
			2.28191	1.16689		2.26418	0.89646			2.24566	0.719126		2.21619	0.570158			2.28963	0.47138		2.30915	0.256721			2.30906	0.336967		2.32409	0.188886
			2.31491	0.940155		2.29718	0.750503			2.28526	0.575468		2.25579	0.459917			2.32263	0.378251		2.34875	0.208547			2.34866	0.296896		2.36369	0.158591
			2.34791	0.867383		2.33018	0.660069			2.31826	0.494869		2.28879	0.398608			2.35563	0.252167		2.38175	0.168298			2.38826	0.256824		2.40329	0.126714
			2.38751	0.690709		2.36978	0.548193			2.35126	0.367498		2.32179	0.331883			2.39523	0.249302		2.41475	0.138306			2.42126	0.20218		2.43629	0.114201
			2.42711	0.558625		2.40938	0.472988			2.39086	0.26226		2.36139	0.259937			2.43483	0.184827		2.45435	0.107226			2.45426	0.143894		2.46929	0.0835103
			2.46011	0.475756		2.44238	0.385041			2.43046	0.208806		2.40099	0.198434			2.46783	0.143993		2.49395	0.0873349			2.49386	0.109287		2.50889	0.0890426
			2.48651	0.441684		2.46878	0.365773			2.46346	0.166627		2.43399	0.16246			2.50083	0.130382		2.52695	0.0717949			2.53346	0.131144		2.54849	0.0687577
			2.51951	0.35503		2.50178	0.300615			2.48986	0.151593		2.46039	0.146214			2.54043	0.101726		2.55995	0.0683761			2.56646	0.0846972		2.58149	0.0640158
			2.55251	0.275106		2.53478	0.246128			2.52286	0.112755		2.49339	0.111401			2.58003	0.106025		2.59955	0.0547009			2.59946	0.0947152		2.61449	0.0576933
			2.58551	0.246502		2.56778	0.203863			2.55586	0.097721		2.52639	0.0841312			2.61303	0.0666237		2.63915	0.0444444			2.63906	0.105644		2.65409	0.0537417
			2.62511	0.186769		2.60738	0.1674			2.58886	0.0851927		2.55939	0.0854851			2.64603	0.0601762		2.67215	0.04662			2.67866	0.0819651		2.69369	0.0547954
			2.66471	0.143863		2.64698	0.140052			2.62846	0.0718291		2.59899	0.0626633			2.68563	0.0601762		2.70515	0.0397824			2.71166	0.0573755		2.72669	0.0442578
			2.69771	0.126195		2.67998	0.111876			2.66806	0.0776757		2.63859	0.0584084			2.72523	0.0515796		2.74475	0.040404			2.74466	0.0637506		2.75969	0.0492632
			2.73071	0.107687		2.71298	0.0882579			2.70106	0.0400907		2.67159	0.0533798			2.75823	0.0580271		2.78435	0.0344988			2.78426	0.0601077		2.79929	0.0384622
			2.77031	0.0849715		2.75258	0.0801779			2.73406	0.045102		2.70459	0.0410019			2.79123	0.0515796		2.81735	0.034965			2.82386	0.0637506		2.83889	0.0418869
			2.80991	0.0647803		2.79218	0.0580099			2.77366	0.0492781		2.74419	0.0348129			2.83083	0.037252		2.85035	0.0351204			2.85686	0.0683042		2.87189	0.0434675
			2.84291	0.0731933		2.82518	0.0525197			2.81326	0.0467724		2.78379	0.0309448			2.87043	0.037252		2.88995	0.032634			2.88986	0.0582863		2.90489	0.0389891
			2.87591	0.0454303		2.85818	0.0520017			2.84626	0.0438492		2.81679	0.0255295			2.90343	0.0343864		2.92955	0.0292152			2.92946	0.0546434		2.94449	0.0405697
			2.91551	0.0496368		2.89778	0.04185			2.87926	0.0275623		2.84979	0.0297844			2.93643	0.0458486		2.96255	0.0284382			2.96906	0.0382504		2.98409	0.0432041
			2.95511	0.0420651		2.93738	0.0358418			2.91886	0.0325737		2.88939	0.0212746			2.97603	0.0415503		2.99555	0.0239316			3.00206	0.049179		3.01709	0.0379353
			2.98811	0.0391205		2.97038	0.0323198			2.95846	0.0400907		2.92899	0.0270767			3.01563	0.037252		3.03515	0.034188			3.03506	0.0728578		3.04349	0.0418869
			3.02111	0.0504781		3.00338	0.0348059			2.99146	0.0263095		2.96199	0.0232086			3.04863	0.0343864		3.07475	0.03108			3.07466	0.0564648		3.07649	0.0376719
			3.06071	0.0437477		3.04298	0.0290049			3.02446	0.0350793		2.99499	0.0255295			3.08163	0.0315209		3.10775	0.025641			3.11426	0.0692149		3.10949	0.0391208
			3.10031	0.036176		3.08258	0.0319054			3.06406	0.0275623		3.03459	0.0255295			3.12123	0.0458486		3.14075	0.0329448			3.14726	0.0655721		3.14249	0.0500535
			3.13331	0.0353347		3.11558	0.0285906			3.10366	0.0409259		3.07419	0.0274635			3.16083	0.0487141		3.18035	0.0335664			3.17366	0.0546434		3.18209	0.0466288
			3.16631	0.0370173		3.14858	0.020925			3.13666	0.045102		3.10719	0.0249493			3.19383	0.0515796		3.21995	0.0285936			3.20666	0.0582863		3.22169	0.0434675
			3.20591	0.0336521		3.18818	0.0240327			3.16966	0.0334089		3.14019	0.0278503			3.22683	0.0458486		3.25295	0.0335664			3.23966	0.0737686		3.25469	0.0379353
			3.24551	0.0243978		3.22778	0.0283834			3.20926	0.0309032		3.17979	0.0243691			3.26643	0.0501469		3.28595	0.0332556			3.27266	0.0619292		3.28769	0.0447847
			3.27851	0.0302869		3.26078	0.0276583			3.24886	0.0409259		3.21939	0.0235954			3.30603	0.0745039		3.32555	0.027972			3.31226	0.0564648		3.32729	0.0447847
			3.31151	0.0294456		3.29378	0.020925			3.28186	0.0263095		3.25239	0.0191471			3.33903	0.0322373
						3.33338	0.0250686			3.31486	0.0350793		3.28539	0.0208878
													3.32499	0.022435
Figure 1d
	epsilon	dd c.o.m. [eV]
	0.0268209	1.7945
	0.0170918	1.83505
	0.01604	1.87381
	-0.0123587	2.02025
	0	1.94062
Figure 1e
	LCO/LSAO				LCO/NGO				LCO/LSAT				LCO/STO
		Exp. Data	E_loss [eV]	I/I_dd		Exp. Data	E_loss [eV]	I/I_dd		Exp. Data	E_loss [eV]	I/I_dd		Exp. Data	E_loss [eV]	I/I_dd
			-0.542555	0.00546078			-0.553881	0.00404789			-0.587847	0.00560812			-0.614506	0.00359679
			-0.502955	0.00356138			-0.514281	0.00764601			-0.554847	0.00543818			-0.574906	0.00442682
			-0.469955	0.00534206			-0.481281	0.00404789			-0.521847	0.00611795			-0.535306	0.00442682
			-0.436955	0.0056982			-0.448281	0.00584695			-0.488847	0.00509829			-0.495706	0.0047035
			-0.397355	0.0047485			-0.415281	0.00337324			-0.449247	0.00475841			-0.462706	0.00498017
			-0.364355	0.00605434			-0.382281	0.00269859			-0.416247	0.00305898			-0.429706	0.00691691
			-0.331355	0.00593563			-0.349281	0.00742113			-0.383247	0.00645784			-0.396706	0.00747026
			-0.298355	0.0056982			-0.316281	0.00584695			-0.343647	0.00543818			-0.363706	0.00525685
			-0.271955	0.00747889			-0.283281	0.00539718			-0.304047	0.00781738			-0.330706	0.00705525
			-0.238955	0.00688533			-0.250281	0.00494742			-0.264447	0.00815727			-0.297706	0.00691691
			-0.205955	0.00498593			-0.210681	0.00719625			-0.224847	0.00883704			-0.258106	0.00774694
			-0.172955	0.00783503			-0.171081	0.0103446			-0.185247	0.0129157			-0.218506	0.00802361
			-0.139955	0.0117525			-0.131481	0.0148423			-0.152247	0.0193735			-0.178906	0.0174306
			-0.106955	0.0163823			-0.0984806	0.0188901			-0.119247	0.0159747			-0.145906	0.0174306
			-0.0673555	0.0299156			-0.0720806	0.0317085			-0.0862474	0.0341586			-0.119506	0.027391
			-0.0277555	0.047485			-0.0456806	0.034407			-0.0532474	0.0635587			-0.0865061	0.0448216
			0.0118445	0.0522335			-0.0126806	0.0463258			-0.0136474	0.0917693			-0.0535061	0.0664023
			0.0514445	0.0410745			0.0269194	0.0544216			0.0259526	0.0856513			-0.0205061	0.0771927
			0.0910445	0.0372757			0.0665194	0.0404789			0.0589526	0.0744351			0.0124939	0.0809278
			0.130645	0.0427365			0.0995194	0.0431775			0.0853526	0.0616893			0.0388939	0.0784377
			0.170245	0.0472476			0.132519	0.0463258			0.118353	0.0591402			0.0718939	0.067509
			0.209845	0.0660042			0.165519	0.0553211			0.151353	0.0815727			0.111494	0.0799595
			0.249445	0.0987688			0.191919	0.109293			0.177753	0.0887103			0.144494	0.085493
			0.289045	0.175695			0.218319	0.151796			0.204153	0.114712			0.170894	0.128654
			0.328645	0.264017			0.244719	0.175408			0.230553	0.160596			0.203894	0.17984
			0.368245	0.310315			0.271119	0.259065			0.263553	0.228743			0.236894	0.247349
			0.407845	0.244073			0.304119	0.329678			0.296553	0.29723			0.269894	0.312091
			0.447445	0.170946			0.337119	0.312362			0.329553	0.304198			0.302894	0.363553
			0.480445	0.125717			0.370119	0.226232			0.362553	0.253895			0.335894	0.309324
			0.506845	0.102211			0.409719	0.169562			0.395553	0.189657			0.368894	0.251914
			0.539845	0.0864227			0.449319	0.11559			0.428553	0.154988			0.401894	0.183436
			0.579445	0.064817			0.488919	0.0809578			0.461553	0.117601			0.434894	0.13571
			0.619045	0.050809			0.528519	0.0665653			0.501153	0.074775			0.467894	0.0990501
			0.652045	0.0427365			0.568119	0.0598188			0.534153	0.0662778			0.507494	0.0816195
			0.685045	0.0384629			0.607719	0.0355315			0.567153	0.0472442			0.547094	0.0536752
			0.724645	0.0287284			0.647319	0.0319333			0.606753	0.0428257			0.586694	0.048695
			0.764245	0.0256419			0.686919	0.0179906			0.646353	0.0305898			0.619694	0.0390114
			0.797245	0.0185192			0.726519	0.0242873			0.679353	0.0254915			0.652694	0.0271143
			0.830245	0.017332			0.766119	0.0238376			0.712353	0.026851			0.692294	0.029881
			0.869845	0.0182817			0.799119	0.0121437			0.751953	0.0207331			0.731894	0.0309877
			0.909445	0.0201811			0.832119	0.0197897			0.791553	0.0197134			0.764894	0.0224108
			0.942445	0.0202998			0.871719	0.021139			0.824553	0.0214128			0.797894	0.0210274
			0.975445	0.0168572			0.911319	0.0242873			0.857553	0.0197134			0.837494	0.0246242
			1.01504	0.0197063			0.944319	0.0209141			0.897153	0.0234521			0.877094	0.0315411
			1.05464	0.0187566			0.977319	0.0220385			0.936753	0.0241319			0.910094	0.0323711
			1.09424	0.0213683			1.01692	0.0256366			0.969753	0.0305898			0.943094	0.0401181
			1.13384	0.0216057			1.05652	0.0247371			0.996153	0.0305898			0.982694	0.0456516
			1.16684	0.0270665			1.09612	0.0382301			1.02915	0.0285504			1.02229	0.0500784
			1.19984	0.0256419			1.13572	0.0494742			1.06875	0.0486037			1.06189	0.0569953
			1.23944	0.0365635			1.16872	0.0688141			1.10835	0.0577807			1.10149	0.0907498
							1.20172	0.072862			1.14795	0.0713761			1.14109	0.10569
							1.24132	0.112441			1.18755	0.100606			1.18069	0.126994
											1.22715	0.133915			1.22029	0.173753
Figure 1f
	LCO/LSAO				LCO/NGO				LCO/LSAT				LCO/STO
		Exp. Data	E_loss [eV]	I/I_dd		Exp. Data	E_loss [eV]	I/I_dd		Exp. Data	E_loss [eV]	I/I_dd		Exp. Data	E_loss [eV]	I/I_dd
			-0.583564	0.00457335			-0.59914	0.00278537			-0.636216	0.0064096			-0.658756	0.00505112
			-0.543964	0.00401901			-0.56614	0.00557073			-0.596616	0.00743513			-0.625756	0.00463019
			-0.510964	0.00457335			-0.52654	0.00371382			-0.557016	0.00512768			-0.586156	0.00652436
			-0.477964	0.00388042			-0.49354	0.00557073			-0.517416	0.00384576			-0.553156	0.00536681
			-0.438364	0.00568204			-0.46054	0.00238746			-0.477816	0.00538406			-0.520156	0.00589297
			-0.398764	0.00623639			-0.42754	0.004377			-0.444816	0.00576864			-0.487156	0.00694528
			-0.359164	0.0060978			-0.39454	0.00848873			-0.411816	0.00743513			-0.454156	0.00715575
			-0.326164	0.00893882			-0.36154	0.0083561			-0.372216	0.00897343			-0.421156	0.00473542
			-0.293164	0.00983964			-0.32854	0.00636655			-0.332616	0.0117937			-0.388156	0.00589297
			-0.260164	0.00852307			-0.29554	0.00716237			-0.293016	0.0094862			-0.348556	0.00715575
			-0.233764	0.0110176			-0.26254	0.00504019			-0.253416	0.0141011			-0.308956	0.00883945
			-0.207364	0.0106019			-0.22954	0.0103456			-0.213816	0.0176905			-0.269356	0.0111545
			-0.174364	0.0137201			-0.20314	0.0107436			-0.180816	0.0242283			-0.229756	0.00926038
			-0.134764	0.0246684			-0.17674	0.00954983			-0.154416	0.0330735			-0.196756	0.0104179
			-0.0951637	0.0406058			-0.15034	0.0179059			-0.128016	0.0446108			-0.170356	0.0179946
			-0.0555637	0.0734508			-0.11734	0.0185691			-0.101616	0.0703774			-0.137356	0.0212568
			-0.0159637	0.0989507			-0.0777399	0.0381993			-0.0752156	0.0980668			-0.0977556	0.0395671
			0.0236363	0.104078			-0.0447399	0.0461575			-0.0422156	0.176905			-0.0581556	0.0715575
			0.0566363	0.0871016			-0.0117399	0.0782555			-0.00261556	0.209466			-0.0251556	0.0988124
			0.0830363	0.0796179			0.0278601	0.0856832			0.0303844	0.184596			0.00784443	0.110914
			0.109436	0.0781627			0.0608601	0.0787861			0.0633844	0.162035			0.0474444	0.117228
			0.142436	0.107266			0.0938601	0.0904581			0.102984	0.122808			0.0870444	0.125857
			0.182036	0.147872			0.12686	0.10465			0.135984	0.129987			0.126644	0.157637
			0.215036	0.241348			0.15326	0.147226			0.168984	0.186904			0.159644	0.218461
			0.248036	0.333716			0.17966	0.173489			0.208584	0.299713			0.192644	0.332532
			0.287636	0.368501			0.21266	0.306656			0.241584	0.382268			0.225644	0.41577
			0.320636	0.328034			0.24566	0.401093			0.267984	0.399574			0.252044	0.417033
			0.353636	0.230608			0.27206	0.413826			0.300984	0.328684			0.285044	0.356104
			0.386636	0.160483			0.30506	0.302942			0.333984	0.221516			0.324644	0.248557
			0.419636	0.118907			0.33806	0.22084			0.366984	0.167931			0.357644	0.168581
			0.452636	0.0954168			0.37106	0.148288			0.399984	0.102682			0.390644	0.119754
			0.479036	0.0723421			0.40406	0.111017			0.426384	0.0907599			0.430244	0.0865004
			0.512036	0.0648584			0.43706	0.0896623			0.459384	0.0776843			0.463244	0.0732412
			0.551636	0.056959			0.47666	0.063135			0.492384	0.066147			0.489644	0.0628232
			0.591236	0.0457335			0.50966	0.0549115			0.525384	0.0494821			0.522644	0.0616657
			0.624236	0.0336765			0.54266	0.0472186			0.564984	0.0438416			0.562244	0.0429345
			0.657236	0.0379727			0.58226	0.0366077			0.597984	0.0384576			0.601844	0.0397775
			0.696836	0.0315977			0.62186	0.0403215			0.630984	0.035381			0.641444	0.0343055
			0.736436	0.0279945			0.65486	0.035016			0.670584	0.0315352			0.681044	0.0288335
			0.769436	0.0205801			0.68786	0.026262			0.710184	0.0235873			0.720644	0.0303067
			0.802436	0.0227282			0.72746	0.0212218			0.749784	0.0282022			0.753644	0.0303067
			0.842036	0.0171847			0.76706	0.0214871			0.789384	0.0241001			0.786644	0.0296753
			0.881636	0.0163532			0.80006	0.0183038			0.828984	0.0248692			0.826244	0.0334636
			0.914636	0.0160067			0.83306	0.0212218			0.861984	0.0269203			0.865844	0.0359892
			0.947636	0.0182934			0.87266	0.0206913			0.894984	0.0248692			0.898844	0.041356
			0.980636	0.0170461			0.91226	0.0217524			0.934584	0.0343554			0.931844	0.051353
			1.01364	0.0209266			0.94526	0.0171101			0.974184	0.0369193			0.971444	0.0532472
			1.05324	0.0209266			0.97826	0.0313022			1.01378	0.0464055			1.01104	0.0702947
			1.09284	0.0227282			1.01786	0.0302411			1.05338	0.0589683			1.05064	0.0907096
			1.12584	0.0334686			1.05746	0.0392604			1.09298	0.0792226			1.09024	0.109441
			1.15884	0.0299347			1.09046	0.0453617			1.13258	0.100246			1.12984	0.142694
			1.19844	0.0324292			1.12346	0.0527893			1.17218	0.132038			1.16944	0.188154
			1.23804	0.0411602			1.16306	0.0941719			1.21178	0.18152			1.20904	0.219513
							1.20266	0.13131							1.24204	0.25887
							1.23566	0.174682
