# Supplementary material for: Strain-engineering Mott-insulating La2CuO4
Source: Nat Commun. 2019 Feb 19;10:786. doi: 10.1038/s41467-019-08664-6 (PMC6381167; doi:10.1038/s41467-019-08664-6)
Supplement: Supplementary file 3 — Source Data [file 41467_2019_8664_MOESM3_ESM.zip › Supplementary_Figure1.xlsx]

## Sheet: Figure 1a
Figure 1a	anti-FOXO

## Sheet: Figure 5d
Figure S1a
	(0.44,0)			(0.36,0)			(0.29,0)			(0.22,0)			(0.13,0)
		E_loss [eV]	I/I_dd		E_loss [eV]	I/I_dd		E_loss [eV]	I/I_dd		E_loss [eV]	I/I_dd		E_loss [meV]	I/I_dd
		-0.397355	0.0047485		-0.382463	0.00610549		-0.386012	0.00667472		-0.380187	0.00552364		-0.381396	0.00748415
		-0.364355	0.00605434		-0.342863	0.00641076		-0.353012	0.00786133		-0.340587	0.00905262		-0.348396	0.00904334
		-0.331355	0.00593563		-0.309863	0.00847136		-0.313412	0.00800966		-0.300987	0.00843889		-0.315396	0.0105246
		-0.298355	0.0056982		-0.276863	0.00870032		-0.273812	0.00949293		-0.267987	0.0117377		-0.282396	0.0134091
		-0.271955	0.00747889		-0.237263	0.00885296		-0.240812	0.0111245		-0.234987	0.014116		-0.249396	0.0137989
		-0.238955	0.00688533		-0.204263	0.0162559		-0.214412	0.0104571		-0.201987	0.0177217		-0.216396	0.0168393
		-0.205955	0.00498593		-0.177863	0.0148821		-0.188012	0.0149069		-0.175587	0.0186423		-0.183396	0.021283
		-0.172955	0.00783503		-0.144863	0.0180112		-0.155012	0.0212108		-0.142587	0.034983		-0.156996	0.0355497
		-0.139955	0.0117525		-0.111863	0.0290774		-0.122012	0.0327061		-0.109587	0.0533951		-0.123996	0.0565989
		-0.106955	0.0163823		-0.0788633	0.0549494		-0.0890118	0.055771		-0.0831866	0.0782515		-0.0909958	0.102673
		-0.0673555	0.0299156		-0.0458633	0.0732658		-0.0494118	0.109169		-0.0501866	0.129192		-0.0645958	0.159272
		-0.0277555	0.047485		-0.0128633	0.103793		-0.00981183	0.133346		-0.0171866	0.168471		-0.0315958	0.259606
		0.0118445	0.0522335		0.0201367	0.104633		0.0297882	0.117475		0.00921342	0.180899		0.00140421	0.311995
		0.0514445	0.0410745		0.0531367	0.0810503		0.0627882	0.106795		0.0422134	0.16218		0.0344042	0.296871
		0.0910445	0.0372757		0.0927367	0.063955		0.0957882	0.0962642		0.0818134	0.122747		0.0740042	0.234191
		0.130645	0.0427365		0.125737	0.0668551		0.135388	0.0918144		0.114813	0.128655		0.107004	0.235049
		0.170245	0.0472476		0.158737	0.0749449		0.168388	0.114805		0.141213	0.143845		0.140004	0.310904
		0.209845	0.0660042		0.198337	0.0999774		0.194788	0.152628		0.167613	0.201843		0.179604	0.362513
		0.249445	0.0987688		0.231337	0.168054		0.227788	0.223529		0.200613	0.284774		0.219204	0.305291
		0.289045	0.175695		0.264337	0.233382		0.267388	0.360583		0.233613	0.391027		0.258804	0.193964
		0.328645	0.264017		0.303937	0.352439		0.306988	0.413832		0.266613	0.413812		0.298404	0.124424
		0.368245	0.310315		0.336937	0.370908		0.339988	0.354427		0.299613	0.330497		0.338004	0.111639
		0.407845	0.244073		0.369937	0.311075		0.372988	0.249634		0.332613	0.233067		0.377604	0.0935518
		0.447445	0.170946		0.402937	0.244296		0.412588	0.159007		0.365613	0.165939		0.417204	0.0831052
		0.480445	0.125717		0.435937	0.165306		0.452188	0.122518		0.398613	0.13226		0.450204	0.075777
		0.506845	0.102211		0.468937	0.126613		0.491788	0.0940393		0.431613	0.0996556		0.483204	0.0647067
		0.539845	0.0864227		0.501937	0.110509		0.524788	0.0792066		0.464613	0.0891453		0.522804	0.0503621
		0.579445	0.064817		0.541537	0.0874611		0.557788	0.0658572		0.504213	0.0705798		0.555804	0.0451388
		0.619045	0.050809		0.574537	0.0767002		0.597388	0.0505795		0.537213	0.0540856		0.588804	0.0371089
		0.652045	0.0427365		0.607537	0.0576969		0.636988	0.0431632		0.570213	0.0494058		0.628404	0.0288451
		0.685045	0.0384629		0.647137	0.0355645		0.676588	0.0333736		0.609813	0.0397395		0.668004	0.0246353
		0.724645	0.0287284		0.686737	0.0341907		0.716188	0.0237323		0.649413	0.0299197		0.701004	0.0254929
		0.764245	0.0256419		0.719737	0.0286195		0.755788	0.0258089		0.682413	0.0280785		0.734004	0.0222965
		0.797245	0.0185192		0.752737	0.0216745		0.788788	0.0213591		0.715413	0.0250098		0.773604	0.0171512
		0.830245	0.017332		0.792337	0.0186217		0.821788	0.0175026		0.755013	0.0207136		0.813204	0.0187104
		0.869845	0.0182817		0.831937	0.0157216		0.861388	0.0176509		0.794613	0.0168778		0.846204	0.0198798
		0.909445	0.0201811		0.864937	0.0183165		0.900988	0.015426		0.827613	0.0204835		0.879204	0.0205814
		0.942445	0.0202998		0.897937	0.0151111		0.933988	0.0184667		0.860613	0.0167243		0.918804	0.0179308
		0.975445	0.0168572		0.937537	0.0174006		0.966988	0.0180959		0.900213	0.0170312		0.958404	0.0191781
					0.977137	0.0186217					0.939813	0.0168778		0.998004	0.0185544
											0.972813	0.0184121
Figure S1b
	(0.31,0.31)			(0.26,0.26)			(0.21,0.21)			(0.15,0.15)			(0.09,0.09)
		E_loss [eV]	I/I_dd		E_loss [eV]	I/I_dd		E_loss [eV]	I/I_dd		E_loss [eV]	I/I_dd		E_loss [meV]	I/I_dd
		-0.382423	0.00466151		-0.394985	0.00381686		-0.388481	0.0074863		-0.368552	0.00703719		-0.391727	0.00657112
		-0.349423	0.00683688		-0.361985	0.00480641		-0.348881	0.00651585		-0.335552	0.00747702		-0.358727	0.00785514
		-0.309823	0.00766559		-0.328985	0.00678552		-0.309281	0.00582267		-0.302552	0.00879649		-0.325727	0.00929021
		-0.270223	0.00600817		-0.295985	0.008906		-0.276281	0.00811015		-0.269552	0.011582		-0.292727	0.0126891
		-0.237223	0.00466151		-0.256385	0.00947146		-0.243281	0.0101204		-0.236552	0.0140744		-0.259727	0.0142752
		-0.210823	0.00683688		-0.216785	0.0125815		-0.210281	0.0145567		-0.210152	0.0173731		-0.226727	0.0179762
		-0.184423	0.0102553		-0.177185	0.0128642		-0.183881	0.0162203		-0.183752	0.0169332		-0.193727	0.0242452
		-0.158023	0.0114984		-0.137585	0.0212048		-0.157481	0.0180919		-0.150752	0.0281488		-0.167327	0.0328556
		-0.125023	0.0165742		-0.0979855	0.0397236		-0.131081	0.0259941		-0.117752	0.0442024		-0.134327	0.0459223
		-0.0920228	0.0229968		-0.0583855	0.068562		-0.0980812	0.0481064		-0.0913525	0.0679529		-0.0947272	0.0898809
		-0.0590228	0.032527		-0.0187855	0.0845363		-0.0650812	0.0673767		-0.0583525	0.119192		-0.0617272	0.161332
		-0.0194228	0.039571		0.0208145	0.0866567		-0.0320812	0.103283		-0.0187525	0.162882		-0.0287272	0.253177
		0.0135772	0.0509658		0.0604145	0.0804367		0.00751875	0.124356		0.0208475	0.171238		0.0108728	0.331879
		0.0465772	0.0480653		0.100015	0.079023		0.0471188	0.103422		0.0604475	0.145435		0.0438728	0.283691
		0.0861772	0.048894		0.139615	0.0916045		0.0801188	0.0977378		0.0934475	0.140304		0.0768728	0.241999
		0.125777	0.0737554		0.172615	0.137195		0.113119	0.0975991		0.119848	0.131727		0.109873	0.244944
		0.165377	0.12555		0.205615	0.212896		0.146119	0.114998		0.146248	0.152619		0.142873	0.287619
		0.198377	0.193297		0.238615	0.315739		0.172519	0.146815		0.172648	0.221012		0.182473	0.339584
		0.224777	0.281555		0.271615	0.381827		0.198919	0.211072		0.199048	0.296662		0.215473	0.297287
		0.251177	0.320401		0.304615	0.363449		0.225319	0.28947		0.232048	0.378982		0.248473	0.207104
		0.284177	0.292535		0.337615	0.272834		0.251719	0.365581		0.271648	0.342477		0.288073	0.136559
		0.323777	0.206349		0.370615	0.178544		0.284719	0.374731		0.311248	0.244542		0.321073	0.111483
		0.363377	0.122442		0.403615	0.129632		0.324319	0.287113		0.344248	0.162515		0.354073	0.101361
		0.396377	0.0891902		0.436615	0.103267		0.357319	0.202546		0.377248	0.127403		0.387073	0.0881437
		0.429377	0.062775		0.469615	0.0773267		0.390319	0.15139		0.410248	0.0969813		0.420073	0.0832342
		0.462377	0.0515873		0.502615	0.0665829		0.423319	0.107512		0.443248	0.0876717		0.453073	0.0677505
		0.488777	0.0487904		0.535615	0.0551324		0.456319	0.0920537		0.476248	0.0694923		0.486073	0.0643517
		0.521777	0.0354275		0.575215	0.0450954		0.495919	0.0713971		0.509248	0.0564441		0.525673	0.0468287
		0.561377	0.038328		0.614815	0.0366135		0.528919	0.056979		0.548848	0.0448621		0.558673	0.0412395
		0.600977	0.0292121		0.654415	0.0376031		0.561919	0.0536518		0.588448	0.0406105		0.591673	0.040182
		0.640577	0.0265188		0.687415	0.0290505		0.601519	0.0431155		0.628048	0.0344529		0.631273	0.0330822
		0.680177	0.0221681		0.720415	0.0289798		0.641119	0.0381247		0.661048	0.0290284		0.670873	0.0264356
		0.713177	0.0239291		0.760015	0.0247389		0.674119	0.0328565		0.694048	0.0275623		0.703873	0.0231122
		0.746177	0.0225824		0.799615	0.0182361		0.707119	0.0291134		0.733648	0.0262429		0.736873	0.0237165
		0.785777	0.0196819		0.832615	0.0197204		0.746719	0.0234293		0.773248	0.0233107		0.776473	0.0193357
		0.825377	0.0190604		0.865615	0.0172465		0.786319	0.0209339		0.812848	0.0193523		0.816073	0.0194868
		0.858377	0.017403		0.905215	0.0186602		0.819319	0.0199635		0.852448	0.0177396		0.849073	0.0158613
		0.891377	0.0180245		0.944815	0.0172465		0.852319	0.0210725		0.892048	0.0190591		0.882073	0.0161635
		0.930977	0.0145025		0.977815	0.017812		0.891919	0.0192703		0.925048	0.0206718		0.921673	0.0164656
		0.970577	0.0159527					0.931519	0.0177453		0.958048	0.0197921		0.961273	0.0169188
								0.964519	0.0195476		0.997648	0.0192057		0.994273	0.0197134
								0.997519	0.017468
Figure S1c (Antinodal)
	h in (h,0) [rlu]	Magnon Energy [eV]	Errorbar [eV]
	0.132606	0.17617	0.00655801
	0.175234	0.214123	0.00425884
	0.216528	0.252121	0.00543777
	0.256174	0.281596	0.00512655
	0.293871	0.305604	0.00489651
	0.329331	0.321458	0.00582495
	0.362285	0.326694	0.00482523
	0.392482	0.340856	0.00395462
	0.419692	0.353938	0.00455109
	0.443707	0.363189	0.0060933
Figure S1c (Azimuthal)
	phi	Magnon Energy [eV]	Errorbar [eV]
	54	0.274528	0.00433009
	36.1	0.28588	0.00453202
	27	0.30894	0.00477161
	18	0.338255	0.00592976
	9	0.344734	0.00529206
	-9	0.35883	0.00591103
	0	0.363189	0.0020311
	45	0.25336	0.00470297
Figure S1c (Nodal)
	h in (h,h) [rlu]	Magnon Energy [eV]	Errorbar [eV]
	0.0937663	0.175054	0.00767621
	0.123909	0.213166	0.00567239
	0.153108	0.245544	0.00492282
	0.181143	0.267536	0.00423813
	0.207798	0.276818	0.00461426
	0.232873	0.281725	0.00407155
	0.256174	0.280244	0.00413146
	0.277527	0.283311	0.00370054
	0.296767	0.269748	0.00418494
	0.313748	0.25336	0.00470297
Figure S1d
	(0.46,0)			(0.42,0)			(0.33,0)			(0.28,0)			(0.16,0)
		E_loss [eV]	I/I_dd		E_loss [eV]	I/I_dd		E_loss [eV]	I/I_dd		E_loss [eV]	I/I_dd		E_loss [meV]	I/I_dd
		-0.382281	0.00269859		-0.370684	0.00470947		-0.380925	0.00554563		-0.369128	0.00584752		-0.39879	0.00906508
		-0.349281	0.00742113		-0.337684	0.00558159		-0.347925	0.00540343		-0.336128	0.0062652		-0.35919	0.00760297
		-0.316281	0.00584695		-0.304684	0.00523274		-0.308325	0.00710978		-0.303128	0.00723979		-0.31959	0.00818781
		-0.283281	0.00539718		-0.271684	0.00593044		-0.268725	0.00739417		-0.263528	0.00751824		-0.28659	0.00877265
		-0.250281	0.00494742		-0.238684	0.00784912		-0.235725	0.0063988		-0.223928	0.0100243		-0.26019	0.00877265
		-0.210681	0.00719625		-0.212284	0.00784912		-0.209325	0.00810515		-0.184328	0.0136442		-0.22719	0.0105272
		-0.171081	0.0103446		-0.179284	0.0156982		-0.182925	0.00810515		-0.151328	0.0200486		-0.18759	0.0152059
		-0.131481	0.0148423		-0.146284	0.0104655		-0.149925	0.0164947		-0.118328	0.0264531		-0.15459	0.0210544
		-0.0984806	0.0188901		-0.113284	0.0198844		-0.116925	0.0204762		-0.0853276	0.0426034		-0.12819	0.0293884
		-0.0720806	0.0317085		-0.0802837	0.0282568		-0.0905251	0.0238889		-0.0523276	0.083536		-0.0951903	0.0453254
		-0.0456806	0.034407		-0.0472837	0.0362804		-0.0575251	0.0500529		-0.0193276	0.103585		-0.0621903	0.069304
		-0.0126806	0.0463258		-0.00768366	0.0606998		-0.0179251	0.0708134		0.00707239	0.0989902		-0.0357903	0.104833
		0.0269194	0.0544216		0.0253163	0.0596533		0.0216749	0.0790608		0.0400724	0.10442		-0.00279032	0.154984
		0.0665194	0.0404789		0.0583163	0.0659326		0.0546749	0.0921428		0.0730724	0.101079		0.0368097	0.16902
		0.0995194	0.0431775		0.0913163	0.0450016		0.0876749	0.0895833		0.106072	0.110268		0.0764097	0.182179
		0.132519	0.0463258		0.124316	0.0589556		0.120675	0.0972618		0.139072	0.16206		0.10941	0.187296
		0.165519	0.0553211		0.157316	0.0826774		0.153675	0.108069		0.165472	0.20174		0.14241	0.252945
		0.191919	0.109293		0.183716	0.112504		0.186675	0.157411		0.198472	0.31688		0.18201	0.369036
		0.218319	0.151796		0.210116	0.167971		0.213075	0.238462		0.231472	0.442741		0.22161	0.38395
		0.244719	0.175408		0.236516	0.248032		0.246075	0.337572		0.257872	0.452348		0.25461	0.308797
		0.271119	0.259065		0.262916	0.356873		0.279075	0.446637		0.290872	0.356977		0.28761	0.211713
		0.304119	0.329678		0.295916	0.402572		0.312075	0.414643		0.330472	0.234179		0.32721	0.131005
		0.337119	0.312362		0.328916	0.384083		0.345075	0.311835		0.363472	0.161225		0.36021	0.121501
		0.370119	0.226232		0.361916	0.299662		0.378075	0.218697		0.396472	0.123076		0.39321	0.104687
		0.409719	0.169562		0.401516	0.199542		0.411075	0.162103		0.436072	0.0963449		0.42621	0.0815857
		0.449319	0.11559		0.441116	0.141284		0.444075	0.113188		0.475672	0.0751824		0.45921	0.0669646
		0.488919	0.0809578		0.474116	0.0983756		0.477075	0.0917162		0.508672	0.0605636		0.49221	0.0578995
		0.528519	0.0665653		0.507116	0.0920963		0.510075	0.0736573		0.541672	0.0501216		0.52521	0.0456178
		0.568119	0.0598188		0.546716	0.0638395		0.549675	0.066832		0.581272	0.0381481		0.56481	0.042986
		0.607719	0.0355315		0.579716	0.0554671		0.582675	0.0528968		0.614272	0.0258962		0.59781	0.0302657
		0.647319	0.0319333		0.612716	0.0411643		0.615675	0.0335582		0.647272	0.0286807		0.63081	0.0295346
		0.686919	0.0179906		0.652316	0.0331407		0.655275	0.032705		0.686872	0.0186564		0.67041	0.0254407
		0.726519	0.0242873		0.691916	0.0223264		0.694875	0.0244577		0.726472	0.0183779		0.71001	0.0204695
		0.766119	0.0238376		0.724916	0.0251172		0.727875	0.024742		0.759472	0.0179602		0.74301	0.0157908
		0.799119	0.0121437		0.757916	0.020931		0.760875	0.0227513		0.792472	0.020884		0.77601	0.0204695
		0.832119	0.0197897		0.797516	0.0188379		0.800475	0.018201		0.832072	0.0197702		0.81561	0.0210544
		0.871719	0.021139		0.837116	0.0167448		0.840075	0.0199074		0.871672	0.0186564		0.85521	0.0231013
		0.911319	0.0242873		0.870116	0.0183146		0.873075	0.0238889		0.904672	0.0192133		0.88821	0.0254407
		0.944319	0.0209141		0.903116	0.0163959		0.906075	0.0213293		0.937672	0.0233901		0.92121	0.0216392
		0.977319	0.0220385		0.942716	0.0205821		0.945675	0.019623		0.970672	0.0192133		0.96081	0.0225165
					0.975716	0.0235473		0.985275	0.0236045					0.99381	0.0236862
Figure S1e
	(0.32,0.32)			(0.30,0.30)			(0.23,0.23)			(0.16,0.16)			(0.12,0.12)
		E_loss [eV]	I/I_dd		E_loss [eV]	I/I_dd		E_loss [eV]	I/I_dd		E_loss [eV]	I/I_dd		E_loss [meV]	I/I_dd
		-0.390811	0.00522194		-0.374942	0.00835766		-0.39454	0.00848873		-0.376411	0.00800699		-0.374977	0.0105768
		-0.357811	0.00348129		-0.335342	0.00656673		-0.36154	0.0083561		-0.336811	0.0093875		-0.341977	0.0157947
		-0.318211	0.00502853		-0.295742	0.00686522		-0.32854	0.00636655		-0.303811	0.00662647		-0.308977	0.0122691
		-0.285211	0.00522194		-0.262742	0.00716371		-0.29554	0.00716237		-0.270811	0.0104919		-0.275977	0.0191793
		-0.252211	0.00773621		-0.236342	0.00447732		-0.26254	0.00504019		-0.237811	0.0111822		-0.242977	0.0228459
		-0.219211	0.00696259		-0.209942	0.00716371		-0.22954	0.0103456		-0.211411	0.0190511		-0.216577	0.0300382
		-0.192811	0.00870323		-0.176942	0.00925313		-0.20314	0.0107436		-0.185011	0.0223643		-0.183577	0.0456919
		-0.159811	0.0131516		-0.137342	0.0152229		-0.17674	0.00954983		-0.152011	0.0284386		-0.150577	0.063884
		-0.120211	0.0170197		-0.0977425	0.0197002		-0.15034	0.0179059		-0.112411	0.0527357		-0.124177	0.105345
		-0.0872109	0.0203075		-0.0647425	0.029998		-0.11734	0.0185691		-0.0728107	0.102434		-0.0911773	0.182768
		-0.0608109	0.0255295		-0.0317425	0.0474596		-0.0777399	0.0381993		-0.0398107	0.185127		-0.0515773	0.366945
		-0.0278109	0.0379074		0.00785754	0.0585036		-0.0447399	0.0461575		-0.00681072	0.255119		-0.0185773	0.529687
		0.0117891	0.0495117		0.0408575	0.0519369		-0.0117399	0.0782555		0.0327893	0.242971		0.00782274	0.62784
		0.0447891	0.0429359		0.0738575	0.0677568		0.0278601	0.0856832		0.0723893	0.181676		0.0408227	0.494995
		0.0777891	0.0526062		0.106858	0.0877554		0.0608601	0.0787861		0.105389	0.166904		0.0738227	0.351997
		0.117389	0.0850983		0.139858	0.11253		0.0938601	0.0904581		0.131789	0.162349		0.106823	0.271331
		0.156989	0.163234		0.172858	0.209539		0.12686	0.10465		0.164789	0.224748		0.139823	0.321112
		0.189989	0.276183		0.205858	0.322068		0.15326	0.147226		0.204389	0.346233		0.166223	0.351574
		0.222989	0.359734		0.238858	0.405197		0.17966	0.173489		0.243989	0.393447		0.199223	0.390355
		0.255989	0.353351		0.271858	0.372811		0.21266	0.306656		0.283589	0.308131		0.238823	0.292767
		0.288989	0.249493		0.304858	0.281623		0.24566	0.401093		0.323189	0.193272		0.271823	0.192498
		0.321989	0.164781		0.337858	0.180884		0.27206	0.413826		0.362789	0.134462		0.304823	0.133127
		0.354989	0.117977		0.370858	0.124917		0.30506	0.302942		0.395789	0.108509		0.337823	0.117614
		0.387989	0.0765884		0.403858	0.0919343		0.33806	0.22084		0.428789	0.0969122		0.370823	0.109435
		0.420989	0.0723335		0.436858	0.075219		0.37106	0.148288		0.468389	0.0770328		0.403823	0.0913838
		0.453989	0.0615028		0.469858	0.0585036		0.40406	0.111017		0.501389	0.0501127		0.436823	0.0798198
		0.486989	0.0471909		0.509458	0.0432807		0.43706	0.0896623		0.527789	0.0521835		0.469823	0.0604994
		0.526589	0.0390678		0.549058	0.0391019		0.47666	0.063135		0.560789	0.0419677		0.502823	0.0589482
		0.559589	0.0353931		0.588658	0.0411913		0.50966	0.0549115		0.600389	0.0345129		0.542423	0.0392048
		0.592589	0.022435		0.621658	0.0389527		0.54266	0.0472186		0.639989	0.0284386		0.575423	0.0401919
		0.632189	0.0340393		0.654658	0.0286548		0.58226	0.0366077		0.679589	0.0251254		0.608423	0.0335638
		0.671789	0.0235954		0.694258	0.0253715		0.62186	0.0403215		0.719189	0.0231927		0.648023	0.0248203
		0.704789	0.0145054		0.733858	0.0226851		0.65486	0.035016		0.758789	0.0276103		0.687623	0.0203075
		0.737789	0.0189537		0.766858	0.0223866		0.68786	0.026262		0.791789	0.0169803		0.720623	0.0258075
		0.777389	0.0228218		0.799858	0.0179093		0.72746	0.0212218		0.824789	0.0242971		0.753623	0.0222818
		0.816989	0.0193405		0.839458	0.0226851		0.76706	0.0214871		0.864389	0.0218121		0.793223	0.0236921
		0.849989	0.0197273		0.879058	0.0194017		0.80006	0.0183038		0.903989	0.0245732		0.832823	0.0251023
		0.882989	0.0181801		0.912058	0.025073		0.83306	0.0212218		0.936989	0.0219502		0.865823	0.0266536
		0.922589	0.0232086		0.945058	0.0220881		0.87266	0.0206913		0.969989	0.0278864		0.898823	0.0211537
		0.955589	0.0342327		0.978058	0.0259684		0.91226	0.0217524					0.938423	0.0276408
		0.988589	0.0212746					0.94526	0.0171101					0.978023	0.0253844
								0.97826	0.0313022
Figure S1f (Antinodal)
	h in (h,0) [rlu]	Magnon Energy [eV]	Errorbar [eV]
	0.162846	0.195667	0.00821778
	0.222711	0.221168	0.00530427
	0.279256	0.254528	0.00638987
	0.331639	0.283413	0.010502
	0.379077	0.284926	0.00805188
	0.420864	0.297362	0.00685455
	0.456377	0.317559	0.0122406
Figure S1f (Azimuthal)
	phi	Magnon Energy [eV]	Errorbar [eV]
	-9	0.311153	0.021179
	9	0.31715	0.00646195
	18	0.299269	0.00821114
	27	0.277494	0.0075754
	36	0.246425	0.00593021
	54	0.249333	0.0067084
	0	0.317559	0.0122406
	45	0.221813	0.00568588
Figure S1f (Nodal)
	h in (h,h) [rlu]	Magnon Energy [eV]	Errorbar [eV]
	0.115149	0.191894	0.00914837
	0.15748	0.228447	0.0115602
	0.197464	0.246822	0.00525797
	0.234504	0.254514	0.00669532
	0.268048	0.257211	0.0043304
	0.297596	0.245902	0.00530367
	0.322708	0.221813	0.00568588
Figure S1g
	(0.46,0)			(0.42,0)			(0.33,0)			(0.28,0)			(0.16,0)
		E_loss [eV]	I/I_dd		E_loss [eV]	I/I_dd		E_loss [eV]	I/I_dd		E_loss [eV]	I/I_dd		E_loss [meV]	I/I_dd
		-0.383247	0.00645784		-0.399186	0.00623666		-0.377684	0.00573673		-0.371084	0.00893969		-0.379138	0.00880288
		-0.343647	0.00543818		-0.366186	0.00490023		-0.344684	0.00655626		-0.338084	0.00880001		-0.346138	0.00660216
		-0.304047	0.00781738		-0.333186	0.00712761		-0.311684	0.0103807		-0.305084	0.0103365		-0.313138	0.0146715
		-0.264447	0.00815727		-0.300186	0.00668213		-0.278684	0.0127028		-0.272084	0.0146667		-0.280138	0.0105635
		-0.224847	0.00883704		-0.267186	0.00742459		-0.245684	0.0117466		-0.245684	0.0188572		-0.253738	0.0158452
		-0.185247	0.0129157		-0.234186	0.00846404		-0.212684	0.0159809		-0.212684	0.0181587		-0.227338	0.0180459
		-0.152247	0.0193735		-0.207786	0.0120278		-0.186284	0.0213078		-0.179684	0.0268191		-0.194338	0.0258218
		-0.119247	0.0159747		-0.181386	0.0155916		-0.153284	0.0311422		-0.146684	0.0399492		-0.154738	0.053991
		-0.0862474	0.0341586		-0.148386	0.0213828		-0.113684	0.0551818		-0.107084	0.0745905		-0.115138	0.0982988
		-0.0532474	0.0635587		-0.115386	0.0374199		-0.0740836	0.106812		-0.0674837	0.140241		-0.0755383	0.183687
		-0.0136474	0.0917693		-0.0823855	0.0641485		-0.0344836	0.166092		-0.0344837	0.222095		-0.0359383	0.350061
		0.0259526	0.0856513		-0.0427855	0.116121		0.00511638	0.21663		-0.00808371	0.248076		0.00366166	0.44748
		0.0589526	0.0744351		-0.00318552	0.131564		0.0381164	0.170873		0.0249163	0.239416		0.0366617	0.405373
		0.0853526	0.0616893		0.0298145	0.126515		0.0645164	0.149155		0.0579163	0.18061		0.0630617	0.341112
		0.118353	0.0591402		0.0628145	0.10335		0.0975164	0.112549		0.0909163	0.148064		0.0960617	0.259978
		0.151353	0.0815727		0.0958145	0.0766218		0.130516	0.119652		0.130516	0.134095		0.129062	0.311622
		0.177753	0.0887103		0.128814	0.072464		0.163516	0.140413		0.170116	0.178794		0.155462	0.330548
		0.204153	0.114712		0.168414	0.107211		0.196516	0.187673		0.209716	0.296965		0.181862	0.359598
		0.230553	0.160596		0.208014	0.160371		0.229516	0.297217		0.249316	0.412343		0.208262	0.364439
		0.263553	0.228743		0.247614	0.247684		0.269116	0.375346		0.288916	0.382451		0.241262	0.267608
		0.296553	0.29723		0.280614	0.339898		0.302116	0.401161		0.328516	0.271264		0.280862	0.194544
		0.329553	0.304198		0.313614	0.364993		0.335116	0.304047		0.368116	0.173486		0.320462	0.13175
		0.362553	0.253895		0.346614	0.320742		0.368116	0.217996		0.407716	0.125435		0.353462	0.113557
		0.395553	0.189657		0.379614	0.233132		0.401116	0.182483		0.440716	0.0997334		0.386462	0.0933105
		0.428553	0.154988		0.412614	0.180863		0.434116	0.12334		0.473716	0.0793397		0.426062	0.0698362
		0.461553	0.117601		0.445614	0.134237		0.467116	0.105173		0.506716	0.0758477		0.465662	0.0636742
		0.501153	0.074775		0.478614	0.106023		0.506716	0.0857777		0.539716	0.0522413		0.498662	0.0431341
		0.534153	0.0662778		0.505014	0.0873132		0.539716	0.056138		0.579316	0.043581		0.531662	0.039613
		0.567153	0.0472442		0.538014	0.0647424		0.572716	0.0521769		0.612316	0.0414857		0.571262	0.0343312
		0.606753	0.0428257		0.577614	0.0501902		0.612316	0.0393376		0.645316	0.0245841		0.610862	0.0316904
		0.646353	0.0305898		0.617214	0.0377169		0.651916	0.0281373		0.684916	0.020673		0.650462	0.0246481
		0.679353	0.0254915		0.650214	0.0316288		0.684916	0.0249957		0.724516	0.0270984		0.683462	0.0220072
		0.712353	0.026851		0.683214	0.0225708		0.717916	0.0221274		0.757516	0.0247238		0.716462	0.0193663
		0.751953	0.0207331		0.722814	0.0249466		0.757516	0.0204883		0.790516	0.0248635		0.756062	0.0234743
		0.791553	0.0197134		0.762414	0.0237587		0.797116	0.026225		0.830116	0.020673		0.795662	0.0240612
		0.824553	0.0214128		0.795414	0.0240557		0.830116	0.0237664		0.869716	0.023746		0.828662	0.0277291
		0.857553	0.0197134		0.828414	0.0201949		0.863116	0.0251323		0.902716	0.0226286		0.861662	0.0267021
		0.897153	0.0234521		0.868014	0.0196009		0.902716	0.021581		0.935716	0.0298921		0.901262	0.0243546
		0.936753	0.0241319		0.907614	0.0264316		0.942316	0.0325081		0.975316	0.0287746		0.940862	0.0275824
		0.969753	0.0305898		0.940614	0.0307378		0.975316	0.0381083					0.973862	0.0343312
		0.996153	0.0305898		0.973614	0.0329652
Figure S1h
	(0.32,0.32)			(0.30,0.30)			(0.23,0.23)			(0.20,0.20)			(0.12,0.12)
		E_loss [eV]	I/I_dd		E_loss [eV]	I/I_dd		E_loss [eV]	I/I_dd		E_loss [eV]	I/I_dd		E_loss [meV]	I/I_dd
		-0.370453	0.00714841		-0.374025	0.00743446		-0.372216	0.00897343		-0.389262	0.00888061		-0.372109	0.00849629
		-0.337453	0.00512821		-0.334425	0.00908656		-0.332616	0.0117937		-0.356262	0.00705225		-0.339109	0.00991234
		-0.304453	0.00714841		-0.294825	0.00770981		-0.293016	0.0094862		-0.323262	0.00548508		-0.299509	0.0152933
		-0.264853	0.0105672		-0.255225	0.00826051		-0.253416	0.0141011		-0.290262	0.0117537		-0.266509	0.0157181
		-0.231853	0.0102564		-0.222225	0.0128038		-0.213816	0.0176905		-0.257262	0.0112314		-0.240109	0.0208159
		-0.205453	0.0107226		-0.189225	0.0198252		-0.180816	0.0242283		-0.224262	0.0137127		-0.213709	0.0259137
		-0.172453	0.0192696		-0.149625	0.0203759		-0.154416	0.0330735		-0.191262	0.0258582		-0.180709	0.0379501
		-0.139453	0.018648		-0.110025	0.0407519		-0.128016	0.0446108		-0.158262	0.0301679		-0.141109	0.0628725
		-0.106453	0.0348096		-0.0704248	0.0773735		-0.101616	0.0703774		-0.131862	0.0489739		-0.101509	0.12093
		-0.0734527	0.0689977		-0.0374248	0.128864		-0.0752156	0.0980668		-0.105462	0.0740486		-0.0619094	0.250924
		-0.0470527	0.0965035		-0.00442477	0.154472		-0.0422156	0.176905		-0.0724617	0.120933		-0.0223094	0.443789
		-0.0140527	0.113442		0.0285752	0.139603		-0.00261556	0.209466		-0.0328617	0.213657		0.0106906	0.50468
		0.0189473	0.121678		0.0549752	0.121017		0.0303844	0.184596		0.00673834	0.246567		0.0436906	0.422832
		0.0519473	0.100699		0.0879752	0.112343		0.0633844	0.162035		0.0463383	0.202948		0.0766906	0.2859
		0.0849473	0.0941725		0.127575	0.135472		0.102984	0.122808		0.0859383	0.150187		0.109691	0.25857
		0.117947	0.139549		0.167175	0.197977		0.135984	0.129987		0.125538	0.141567		0.142691	0.292272
		0.150947	0.207925		0.206775	0.312523		0.168984	0.186904		0.165138	0.200858		0.175691	0.345516
		0.177347	0.296037		0.239775	0.403526		0.208584	0.299713		0.198138	0.284441		0.208691	0.347923
		0.210347	0.387568		0.272775	0.391824		0.241584	0.382268		0.231138	0.383172		0.241691	0.241011
		0.243347	0.385082		0.305775	0.307291		0.267984	0.399574		0.270738	0.372202		0.274691	0.16058
		0.276347	0.306138		0.338775	0.220005		0.300984	0.328684		0.310338	0.255709		0.307691	0.134808
		0.309347	0.209324		0.378375	0.130791		0.333984	0.221516		0.343338	0.181008		0.340691	0.119373
		0.342347	0.132712		0.417975	0.0988508		0.366984	0.167931		0.376338	0.126679		0.373691	0.0928927
		0.375347	0.0965035		0.457575	0.0823298		0.399984	0.102682		0.409338	0.108526		0.406691	0.0930344
		0.408347	0.0680653		0.497175	0.0523166		0.426384	0.0907599		0.442338	0.0822762		0.439691	0.0685367
		0.447947	0.0550117		0.530175	0.0582366		0.459384	0.0776843		0.475338	0.0760075		0.472691	0.048004
		0.487547	0.0491064		0.563175	0.0402012		0.492384	0.066147		0.508338	0.056418		0.505691	0.0461632
		0.527147	0.037296		0.602775	0.0352449		0.525384	0.0494821		0.547938	0.0404851		0.545291	0.0410654
		0.560147	0.039627		0.642375	0.0283611		0.564984	0.0438416		0.587538	0.0404851		0.584891	0.0359676
		0.593147	0.0313908		0.675375	0.0293248		0.597984	0.0384576		0.627138	0.0310821		0.624491	0.0257721
		0.632747	0.0338772		0.708375	0.0300132		0.630984	0.035381		0.660138	0.0301679		0.657491	0.0327107
		0.672347	0.0211344		0.747975	0.0302885		0.670584	0.0315352		0.693138	0.029515		0.690491	0.0288874
		0.711947	0.0245532		0.787575	0.0269843		0.710184	0.0235873		0.732738	0.0214179		0.730091	0.0254889
		0.751547	0.026418		0.820575	0.0235425		0.749784	0.0282022		0.772338	0.0274254		0.769691	0.0269049
		0.791147	0.021756		0.853575	0.0297378		0.789384	0.0241001		0.805338	0.0250747		0.802691	0.0254889
		0.824147	0.0344988		0.893175	0.0319406		0.828984	0.0248692		0.838338	0.0266418		0.835691	0.0303034
		0.857147	0.0317016		0.932775	0.0294625		0.861984	0.0269203		0.877938	0.0271642		0.875291	0.0246392
		0.896747	0.03885		0.972375	0.0385491		0.894984	0.0248692		0.917538	0.0342165		0.914891	0.0314363
		0.929747	0.0386946					0.934584	0.0343554		0.950538	0.0372202		0.947891	0.0280378
		0.962747	0.037296					0.974184	0.0369193		0.983538	0.0436194		0.980891	0.035118
Figure S1i (Antinodal)
	h in (h,0) [rlu]	Magnon Energy [eV]	Errorbar [eV]
	0.163011	0.185412	0.0251749
	0.222937	0.226613	0.0107409
	0.27954	0.264737	0.00522872
	0.331975	0.286084	0.00610775
	0.379461	0.306554	0.00622571
	0.421291	0.31451	0.00622298
	0.439886	0.30602	0.00646259
	0.45684	0.323655	0.00788657
Figure S1i (Azimuthal)
	phi	Magnon Energy [eV]	Errorbar [eV]
	-13.5	0.300622	0.00887082
	-9	0.298335	0.00677816
	-4.5	0.311229	0.00751836
	4.5	0.318695	0.00579649
	9	0.313425	0.00565853
	18	0.295973	0.00792891
	27	0.253537	0.0124424
	36	0.248071	0.00589901
	40.5	0.236395	0.00513756
	49.5	0.240367	0.00432467
	54	0.240016	0.00558846
	58.5	0.262673	0.00437472
	0	0.323655	0.00788657
	45	0.220076	0.00769421
Figure S1i (Nodal)
	h in (h,h) [rlu]	Magnon Energy [eV]	Errorbar [eV]
	0.115266	0.181766	0.00713803
	0.15764	0.218405	0.0101864
	0.197664	0.245209	0.00451557
	0.234742	0.257024	0.00463634
	0.26832	0.267755	0.00372689
	0.297898	0.256842	0.00415369
	0.311046	0.249442	0.00399118
	0.323035	0.220076	0.00769421
