# Supplementary material for: Strain-engineering Mott-insulating La2CuO4
Source: Nat Commun. 2019 Feb 19;10:786. doi: 10.1038/s41467-019-08664-6 (PMC6381167; doi:10.1038/s41467-019-08664-6)
Supplement: Supplementary file 3 — Source Data [file 41467_2019_8664_MOESM3_ESM.zip › Supplementary_Figure4.xlsx]

## Sheet: Figure 1a
Figure 1a	anti-FOXO

## Sheet: Figure 5d
	epsilon	binding energy [eV]
	-0.0124885	8.04579
	0	7.76701
	0.0101222	7.56727
	0.0159063	7.4606
	0.016958	7.47924
	0.0266859	7.32577
