# Supplementary material for: Strain-engineering Mott-insulating La2CuO4
Source: Nat Commun. 2019 Feb 19;10:786. doi: 10.1038/s41467-019-08664-6 (PMC6381167; doi:10.1038/s41467-019-08664-6)
Supplement: Supplementary file 3 — Source Data [file 41467_2019_8664_MOESM3_ESM.zip › Supplementary_Figure3.xlsx]

## Sheet: Figure 1a
Figure 1a	anti-FOXO

## Sheet: Figure 5d
	LCO/LSAO			LCO/NGO			LCO/LSAT			LCO/STO
		2θ [◦]	Intensity		2θ [◦]	Intensity		2θ [◦]	Intensity		2θ [◦]	Intensity
		16.0125	520000		16.0125	26400		17.0075	480		16.0125	11.9429
		16.0275	400000		16.0275	21000		17.0225	440		16.0275	12.6286
		16.0425	380000		16.0425	25200		17.0375	620		16.0425	14.4571
		16.0575	400000		16.0575	27000		17.0525	680		16.0575	19.5429
		16.0725	400000		16.0725	22800		17.0675	540		16.0725	17.9143
		16.0875	520000		16.0875	22800		17.0825	420		16.0875	15.3429
		16.1025	560000		16.1025	25200		17.0975	620		16.1025	11
		16.1175	540000		16.1175	25800		17.1125	580		16.1175	15.2
		16.1325	460000		16.1325	18600		17.1275	640		16.1325	17.2857
		16.1475	460000		16.1475	24600		17.1425	400		16.1475	20.6857
		16.1625	380000		16.1625	25200		17.1575	400		16.1625	17.9143
		16.1775	380000		16.1775	23400		17.1725	420		16.1775	18.7429
		16.1925	500000		16.1925	22800		17.1875	480		16.1925	18.2
		16.2075	600000		16.2075	25800		17.2025	360		16.2075	20.2
		16.2225	480000		16.2225	22800		17.2175	460		16.2225	18.0286
		16.2375	500000		16.2375	27600		17.2325	580		16.2375	18.3143
		16.2525	480000		16.2525	26400		17.2475	560		16.2525	23
		16.2675	460000		16.2675	21600		17.2625	460		16.2675	28.4571
		16.2825	520000		16.2825	32400		17.2775	540		16.2825	24.9714
		16.2975	560000		16.2975	19200		17.2925	500		16.2975	22.0286
		16.3125	380000		16.3125	28200		17.3075	840		16.3125	20.8
		16.3275	480000		16.3275	21600		17.3225	600		16.3275	21.4
		16.3425	520000		16.3425	20400		17.3375	660		16.3425	21.2571
		16.3575	620000		16.3575	25800		17.3525	260		16.3575	21.2571
		16.3725	260000		16.3725	24000		17.3675	640		16.3725	21.6
		16.3875	640000		16.3875	28800		17.3825	440		16.3875	23.1143
		16.4025	580000		16.4025	20400		17.3975	480		16.4025	24.0571
		16.4175	580000		16.4175	24600		17.4125	380		16.4175	21.7143
		16.4325	660000		16.4325	24000		17.4275	560		16.4325	23.2571
		16.4475	500000		16.4475	17400		17.4425	480		16.4475	25.4571
		16.4625	500000		16.4625	18600		17.4575	320		16.4625	21.4
		16.4775	380000		16.4775	25200		17.4725	340		16.4775	19.1714
		16.4925	620000		16.4925	22800		17.4875	320		16.4925	22.1143
		16.5075	440000		16.5075	22200		17.5025	760		16.5075	21.8571
		16.5225	400000		16.5225	24600		17.5175	460		16.5225	20.7143
		16.5375	600000		16.5375	16800		17.5325	400		16.5375	20.7143
		16.5525	600000		16.5525	21600		17.5475	620		16.5525	23.9143
		16.5675	400000		16.5675	20400		17.5625	520		16.5675	22.0286
		16.5825	440000		16.5825	18000		17.5775	560		16.5825	20.0857
		16.5975	280000		16.5975	24000		17.5925	460		16.5975	20.6571
		16.6125	380000		16.6125	16200		17.6075	520		16.6125	23
		16.6275	580000		16.6275	20400		17.6225	420		16.6275	21.1714
		16.6425	340000		16.6425	19800		17.6375	680		16.6425	16.8857
		16.6575	300000		16.6575	18600		17.6525	500		16.6575	16.8857
		16.6725	520000		16.6725	24000		17.6675	500		16.6725	17.7429
		16.6875	260000		16.6875	16800		17.6825	600		16.6875	16.6857
		16.7025	220000		16.7025	18600		17.6975	420		16.7025	14.8857
		16.7175	400000		16.7175	25200		17.7125	580		16.7175	16.3143
		16.7325	460000		16.7325	16200		17.7275	620		16.7325	15.0571
		16.7475	360000		16.7475	15600		17.7425	420		16.7475	17.7143
		16.7625	360000		16.7625	23400		17.7575	440		16.7625	22.2
		16.7775	460000		16.7775	23400		17.7725	540		16.7775	21.1429
		16.7925	360000		16.7925	24000		17.7875	480		16.7925	16
		16.8075	460000		16.8075	27600		17.8025	480		16.8075	14.4
		16.8225	460000		16.8225	23400		17.8175	660		16.8225	19.0286
		16.8375	300000		16.8375	22200		17.8325	500		16.8375	22.4571
		16.8525	340000		16.8525	24600		17.8475	660		16.8525	21.8857
		16.8675	820000		16.8675	23400		17.8625	700		16.8675	18.9429
		16.8825	520000		16.8825	33600		17.8775	660		16.8825	16.8
		16.8975	420000		16.8975	13800		17.8925	420		16.8975	17.9714
		16.9125	380000		16.9125	16800		17.9075	440		16.9125	17.8
		16.9275	460000		16.9275	21000		17.9225	640		16.9275	17.2
		16.9425	440000		16.9425	19800		17.9375	460		16.9425	18.4571
		16.9575	540000		16.9575	18000		17.9525	640		16.9575	18.6286
		16.9725	520000		16.9725	22800		17.9675	540		16.9725	24.0857
		16.9875	400000		16.9875	14400		17.9825	520		16.9875	23.6857
		17.0025	280000		17.0025	24600		17.9975	440		17.0025	21.5429
		17.0175	420000		17.0175	18000		18.0125	440		17.0175	17.6
		17.0325	540000		17.0325	17400		18.0275	700		17.0325	22.5714
		17.0475	380000		17.0475	30600		18.0425	480		17.0475	23.7429
		17.0625	400000		17.0625	31200		18.0575	400		17.0625	22.9714
		17.0775	500000		17.0775	19800		18.0725	520		17.0775	19.4
		17.0925	560000		17.0925	21000		18.0875	520		17.0925	19
		17.1075	480000		17.1075	21000		18.1025	320		17.1075	20.6
		17.1225	360000		17.1225	18000		18.1175	660		17.1225	26.0286
		17.1375	540000		17.1375	16800		18.1325	520		17.1375	24.2857
		17.1525	340000		17.1525	19200		18.1475	600		17.1525	20.2286
		17.1675	360000		17.1675	21000		18.1625	620		17.1675	18.8571
		17.1825	480000		17.1825	17400		18.1775	720		17.1825	25.6286
		17.1975	420000		17.1975	12600		18.1925	400		17.1975	20.9429
		17.2125	240000		17.2125	15600		18.2075	480		17.2125	16.2571
		17.2275	360000		17.2275	25200		18.2225	500		17.2275	14.1429
		17.2425	400000		17.2425	18600		18.2375	540		17.2425	22.0857
		17.2575	340000		17.2575	18600		18.2525	580		17.2575	22.8
		17.2725	520000		17.2725	19800		18.2675	540		17.2725	23.6857
		17.2875	400000		17.2875	19800		18.2825	520		17.2875	23.1143
		17.3025	740000		17.3025	25200		18.2975	440		17.3025	27.3714
		17.3175	600000		17.3175	19800		18.3125	600		17.3175	27.0286
		17.3325	340000		17.3325	20400		18.3275	780		17.3325	25.2
		17.3475	240000		17.3475	21600		18.3425	440		17.3475	25.1143
		17.3625	320000		17.3625	22200		18.3575	640		17.3625	24.6571
		17.3775	340000		17.3775	27000		18.3725	640		17.3775	27.1429
		17.3925	280000		17.3925	21000		18.3875	660		17.3925	24.9143
		17.4075	380000		17.4075	23400		18.4025	440		17.4075	24.8
		17.4225	440000		17.4225	18600		18.4175	620		17.4225	22.6857
		17.4375	480000		17.4375	26400		18.4325	680		17.4375	27.0286
		17.4525	360000		17.4525	17400		18.4475	700		17.4525	30.0857
		17.4675	580000		17.4675	21600		18.4625	580		17.4675	30.4571
		17.4825	440000		17.4825	18600		18.4775	720		17.4825	26.4286
		17.4975	260000		17.4975	19800		18.4925	680		17.4975	27.1714
		17.5125	440000		17.5125	10800		18.5075	560		17.5125	27.6
		17.5275	360000		17.5275	18600		18.5225	660		17.5275	27.2857
		17.5425	500000		17.5425	22200		18.5375	500		17.5425	24.9429
		17.5575	480000		17.5575	25200		18.5525	660		17.5575	29.3714
		17.5725	480000		17.5725	16800		18.5675	620		17.5725	32.1429
		17.5875	540000		17.5875	32400		18.5825	660		17.5875	32.1429
		17.6025	400000		17.6025	21000		18.5975	660		17.6025	31.7429
		17.6175	340000		17.6175	18600		18.6125	560		17.6175	27.6286
		17.6325	460000		17.6325	31200		18.6275	720		17.6325	25.2857
		17.6475	360000		17.6475	19800		18.6425	340		17.6475	24.7143
		17.6625	500000		17.6625	26400		18.6575	520		17.6625	24.4286
		17.6775	380000		17.6775	26400		18.6725	580		17.6775	23.1143
		17.6925	240000		17.6925	22800		18.6875	560		17.6925	25.3714
		17.7075	440000		17.7075	20400		18.7025	660		17.7075	25.1714
		17.7225	540000		17.7225	24600		18.7175	660		17.7225	22.9714
		17.7375	580000		17.7375	27000		18.7325	560		17.7375	22.1429
		17.7525	480000		17.7525	20400		18.7475	460		17.7525	24.7143
		17.7675	500000		17.7675	17400		18.7625	820		17.7675	25.1714
		17.7825	380000		17.7825	18600		18.7775	820		17.7825	27.0571
		17.7975	260000		17.7975	16800		18.7925	580		17.7975	26.4286
		17.8125	420000		17.8125	19800		18.8075	660		17.8125	23.5714
		17.8275	480000		17.8275	24600		18.8225	680		17.8275	23.2857
		17.8425	400000		17.8425	25800		18.8375	620		17.8425	23.5429
		17.8575	260000		17.8575	18600		18.8525	400		17.8575	23.8571
		17.8725	500000		17.8725	20400		18.8675	500		17.8725	22.6571
		17.8875	380000		17.8875	30600		18.8825	440		17.8875	21.7429
		17.9025	280000		17.9025	19800		18.8975	360		17.9025	21.7714
		17.9175	520000		17.9175	18000		18.9125	700		17.9175	24.2571
		17.9325	360000		17.9325	25800		18.9275	640		17.9325	23.8571
		17.9475	460000		17.9475	20400		18.9425	460		17.9475	21.6571
		17.9625	400000		17.9625	18000		18.9575	520		17.9625	17.6857
		17.9775	520000		17.9775	22200		18.9725	560		17.9775	17.1429
		17.9925	340000		17.9925	19200		18.9875	560		17.9925	14.5143
		18.0075	220000		18.0075	25200		19.0025	520		18.0075	17.1714
		18.0225	380000		18.0225	16800		19.0175	400		18.0225	21.0286
		18.0375	540000		18.0375	25800		19.0325	760		18.0375	23.7429
		18.0525	440000		18.0525	30600		19.0475	660		18.0525	19.8286
		18.0675	320000		18.0675	22800		19.0625	580		18.0675	19.3143
		18.0825	460000		18.0825	24000		19.0775	560		18.0825	20.3429
		18.0975	300000		18.0975	16800		19.0925	500		18.0975	19.6
		18.1125	480000		18.1125	17400		19.1075	340		18.1125	18.5429
		18.1275	360000		18.1275	20400		19.1225	660		18.1275	19.5143
		18.1425	540000		18.1425	24600		19.1375	580		18.1425	24
		18.1575	360000		18.1575	28200		19.1525	600		18.1575	28.3714
		18.1725	420000		18.1725	24600		19.1675	620		18.1725	28.0286
		18.1875	360000		18.1875	22200		19.1825	780		18.1875	25.5429
		18.2025	400000		18.2025	24000		19.1975	700		18.2025	20.2571
		18.2175	440000		18.2175	19800		19.2125	680		18.2175	20.2286
		18.2325	220000		18.2325	24000		19.2275	660		18.2325	23.4571
		18.2475	400000		18.2475	19800		19.2425	700		18.2475	30.7143
		18.2625	380000		18.2625	33600		19.2575	600		18.2625	30.5143
		18.2775	380000		18.2775	21000		19.2725	660		18.2775	28.2571
		18.2925	540000		18.2925	22800		19.2875	580		18.2925	30.5429
		18.3075	420000		18.3075	16200		19.3025	720		18.3075	28.6286
		18.3225	400000		18.3225	17400		19.3175	660		18.3225	27.4857
		18.3375	460000		18.3375	21000		19.3325	620		18.3375	23.6857
		18.3525	400000		18.3525	22800		19.3475	720		18.3525	28.2286
		18.3675	260000		18.3675	29400		19.3625	480		18.3675	32.8571
		18.3825	540000		18.3825	17400		19.3775	480		18.3825	30.3714
		18.3975	260000		18.3975	15000		19.3925	660		18.3975	25.9714
		18.4125	380000		18.4125	24600		19.4075	480		18.4125	28.6286
		18.4275	500000		18.4275	21600		19.4225	660		18.4275	35.1429
		18.4425	280000		18.4425	25200		19.4375	460		18.4425	38.8857
		18.4575	520000		18.4575	18000		19.4525	620		18.4575	35.6857
		18.4725	320000		18.4725	21600		19.4675	540		18.4725	35.5143
		18.4875	360000		18.4875	18000		19.4825	480		18.4875	28.3429
		18.5025	420000		18.5025	21000		19.4975	680		18.5025	29.2571
		18.5175	420000		18.5175	19200		19.5125	640		18.5175	28.7714
		18.5325	280000		18.5325	22200		19.5275	600		18.5325	34.1429
		18.5475	380000		18.5475	18600		19.5425	740		18.5475	37.7429
		18.5625	500000		18.5625	13800		19.5575	860		18.5625	36.0286
		18.5775	460000		18.5775	23400		19.5725	740		18.5775	36.8286
		18.5925	260000		18.5925	15000		19.5875	740		18.5925	37.3143
		18.6075	360000		18.6075	13200		19.6025	920		18.6075	39.9429
		18.6225	360000		18.6225	25200		19.6175	640		18.6225	35.0571
		18.6375	540000		18.6375	22200		19.6325	560		18.6375	34.4
		18.6525	380000		18.6525	19200		19.6475	720		18.6525	36.4571
		18.6675	420000		18.6675	25800		19.6625	540		18.6675	35.0286
		18.6825	380000		18.6825	18000		19.6775	600		18.6825	34.2
		18.6975	280000		18.6975	16200		19.6925	560		18.6975	38.8571
		18.7125	360000		18.7125	22200		19.7075	900		18.7125	44.5714
		18.7275	420000		18.7275	14400		19.7225	600		18.7275	41.9143
		18.7425	440000		18.7425	17400		19.7375	560		18.7425	37.1714
		18.7575	280000		18.7575	24000		19.7525	720		18.7575	37.5429
		18.7725	440000		18.7725	18000		19.7675	620		18.7725	42.4857
		18.7875	420000		18.7875	25200		19.7825	700		18.7875	39.8
		18.8025	480000		18.8025	19800		19.7975	820		18.8025	38.8
		18.8175	400000		18.8175	22800		19.8125	760		18.8175	38.0571
		18.8325	260000		18.8325	17400		19.8275	720		18.8325	39.3429
		18.8475	440000		18.8475	19200		19.8425	700		18.8475	33.9714
		18.8625	360000		18.8625	23400		19.8575	680		18.8625	35.5429
		18.8775	260000		18.8775	16200		19.8725	820		18.8775	34.1714
		18.8925	300000		18.8925	15000		19.8875	780		18.8925	31.7143
		18.9075	400000		18.9075	14400		19.9025	1040		18.9075	35.0857
		18.9225	220000		18.9225	10200		19.9175	580		18.9225	34.3714
		18.9375	500000		18.9375	18000		19.9325	920		18.9375	29.2571
		18.9525	380000		18.9525	16800		19.9475	780		18.9525	25.8857
		18.9675	460000		18.9675	22800		19.9625	900		18.9675	32.3143
		18.9825	380000		18.9825	17400		19.9775	820		18.9825	32.3143
		18.9975	440000		18.9975	15000		19.9925	860		18.9975	26.9143
		19.0125	520000		19.0125	13800		20.0075	780		19.0125	25.2286
		19.0275	440000		19.0275	23400		20.0225	760		19.0275	29.1429
		19.0425	460000		19.0425	19800		20.0375	820		19.0425	26.3714
		19.0575	420000		19.0575	22800		20.0525	1000		19.0575	29.3714
		19.0725	480000		19.0725	24600		20.0675	840		19.0725	29.9429
		19.0875	240000		19.0875	16200		20.0825	780		19.0875	28.6571
		19.1025	340000		19.1025	21000		20.0975	780		19.1025	20.0857
		19.1175	420000		19.1175	21000		20.1125	1100		19.1175	18.0857
		19.1325	320000		19.1325	22800		20.1275	860		19.1325	17.4286
		19.1475	340000		19.1475	15000		20.1425	860		19.1475	18.6
		19.1625	420000		19.1625	16800		20.1575	600		19.1625	26.8286
		19.1775	200000		19.1775	22200		20.1725	740		19.1775	29.0571
		19.1925	200000		19.1925	19200		20.1875	840		19.1925	27.7429
		19.2075	400000		19.2075	23400		20.2025	900		19.2075	21.7143
		19.2225	300000		19.2225	19800		20.2175	920		19.2225	17.6571
		19.2375	420000		19.2375	21600		20.2325	1040		19.2375	19.6
		19.2525	400000		19.2525	21000		20.2475	960		19.2525	22.1143
		19.2675	240000		19.2675	21000		20.2625	980		19.2675	20.7143
		19.2825	300000		19.2825	20400		20.2775	780		19.2825	19.9143
		19.2975	320000		19.2975	18600		20.2925	1080		19.2975	21.1143
		19.3125	380000		19.3125	24000		20.3075	1000		19.3125	19.8286
		19.3275	300000		19.3275	21000		20.3225	940		19.3275	18.4286
		19.3425	360000		19.3425	15600		20.3375	860		19.3425	23.4857
		19.3575	280000		19.3575	10200		20.3525	760		19.3575	22.0857
		19.3725	340000		19.3725	16200		20.3675	880		19.3725	22.6571
		19.3875	480000		19.3875	20400		20.3825	780		19.3875	25.8857
		19.4025	360000		19.4025	13800		20.3975	760		19.4025	27.9143
		19.4175	320000		19.4175	14400		20.4125	960		19.4175	25.3143
		19.4325	400000		19.4325	9600		20.4275	900		19.4325	25.2571
		19.4475	420000		19.4475	16800		20.4425	620		19.4475	34.4
		19.4625	300000		19.4625	19800		20.4575	980		19.4625	35.6857
		19.4775	280000		19.4775	13800		20.4725	1020		19.4775	35.3714
		19.4925	140000		19.4925	16800		20.4875	840		19.4925	25.9714
		19.5075	460000		19.5075	13200		20.5025	800		19.5075	36.0571
		19.5225	420000		19.5225	22800		20.5175	1020		19.5225	40
		19.5375	520000		19.5375	18600		20.5325	940		19.5375	37.8
		19.5525	200000		19.5525	21000		20.5475	1040		19.5525	28.8857
		19.5675	480000		19.5675	25200		20.5625	980		19.5675	35.4571
		19.5825	500000		19.5825	18600		20.5775	1080		19.5825	44.3429
		19.5975	380000		19.5975	25200		20.5925	900		19.5975	44.9429
		19.6125	320000		19.6125	20400		20.6075	1160		19.6125	43.8286
		19.6275	540000		19.6275	21000		20.6225	820		19.6275	43.6286
		19.6425	360000		19.6425	24600		20.6375	1060		19.6425	44.9143
		19.6575	280000		19.6575	25800		20.6525	720		19.6575	42.9143
		19.6725	620000		19.6725	15000		20.6675	940		19.6725	42.5143
		19.6875	280000		19.6875	18600		20.6825	1060		19.6875	46.6
		19.7025	420000		19.7025	26400		20.6975	800		19.7025	52.4857
		19.7175	600000		19.7175	18600		20.7125	1080		19.7175	52.3714
		19.7325	440000		19.7325	18000		20.7275	740		19.7325	46.2571
		19.7475	440000		19.7475	18600		20.7425	1020		19.7475	50.3143
		19.7625	440000		19.7625	22200		20.7575	1320		19.7625	54.4857
		19.7775	440000		19.7775	18600		20.7725	1000		19.7775	65.8286
		19.7925	280000		19.7925	18600		20.7875	960		19.7925	63.7143
		19.8075	240000		19.8075	22800		20.8025	1080		19.8075	68.9143
		19.8225	380000		19.8225	15000		20.8175	920		19.8225	64
		19.8375	340000		19.8375	30000		20.8325	1240		19.8375	73.7429
		19.8525	360000		19.8525	18600		20.8475	1160		19.8525	68.5714
		19.8675	360000		19.8675	15000		20.8625	840		19.8675	59.2
		19.8825	260000		19.8825	21600		20.8775	840		19.8825	52.9429
		19.8975	460000		19.8975	26400		20.8925	1100		19.8975	57.7429
		19.9125	240000		19.9125	19200		20.9075	800		19.9125	62.9714
		19.9275	460000		19.9275	23400		20.9225	1160		19.9275	56.2571
		19.9425	420000		19.9425	22200		20.9375	900		19.9425	53.8857
		19.9575	440000		19.9575	21600		20.9525	1080		19.9575	59.1714
		19.9725	360000		19.9725	16800		20.9675	840		19.9725	72.8571
		19.9875	400000		19.9875	22800		20.9825	640		19.9875	78.5143
		20.0025	320000		20.0025	25200		20.9975	700		20.0025	72.7143
		20.0175	380000		20.0175	13800		21.0125	1140		20.0175	64.3714
		20.0325	400000		20.0325	10800		21.0275	1160		20.0325	59.4
		20.0475	320000		20.0475	13800		21.0425	1320		20.0475	66.7429
		20.0625	400000		20.0625	15000		21.0575	1060		20.0625	79.3714
		20.0775	260000		20.0775	13200		21.0725	820		20.0775	81.1429
		20.0925	440000		20.0925	20400		21.0875	880		20.0925	73.3714
		20.1075	400000		20.1075	21600		21.1025	1220		20.1075	71.9429
		20.1225	520000		20.1225	15000		21.1175	860		20.1225	72.0857
		20.1375	400000		20.1375	15600		21.1325	1060		20.1375	73.2857
		20.1525	260000		20.1525	19800		21.1475	1020		20.1525	74.3429
		20.1675	260000		20.1675	23400		21.1625	860		20.1675	86.0857
		20.1825	300000		20.1825	28200		21.1775	1200		20.1825	83.6857
		20.1975	440000		20.1975	13800		21.1925	1100		20.1975	75.4571
		20.2125	480000		20.2125	19800		21.2075	760		20.2125	72.6
		20.2275	420000		20.2275	24000		21.2225	800		20.2275	79.5714
		20.2425	220000		20.2425	22800		21.2375	1180		20.2425	85.1429
		20.2575	320000		20.2575	24000		21.2525	1180		20.2575	78.6
		20.2725	560000		20.2725	22200		21.2675	940		20.2725	75.8857
		20.2875	340000		20.2875	22800		21.2825	980		20.2875	75.3714
		20.3025	340000		20.3025	19800		21.2975	1020		20.3025	80.5714
		20.3175	280000		20.3175	15600		21.3125	1060		20.3175	80.4857
		20.3325	400000		20.3325	24000		21.3275	1260		20.3325	80.7714
		20.3475	220000		20.3475	21600		21.3425	780		20.3475	90.5143
		20.3625	480000		20.3625	22800		21.3575	1000		20.3625	93.4286
		20.3775	360000		20.3775	21000		21.3725	1060		20.3775	91.0286
		20.3925	320000		20.3925	18000		21.3875	820		20.3925	91.4
		20.4075	320000		20.4075	19800		21.4025	880		20.4075	100.857
		20.4225	300000		20.4225	19800		21.4175	1080		20.4225	100.486
		20.4375	380000		20.4375	21600		21.4325	860		20.4375	98.6857
		20.4525	320000		20.4525	23400		21.4475	840		20.4525	92.8857
		20.4675	360000		20.4675	15000		21.4625	880		20.4675	98.6286
		20.4825	480000		20.4825	22200		21.4775	880		20.4825	104.829
		20.4975	340000		20.4975	18600		21.4925	940		20.4975	110.029
		20.5125	460000		20.5125	18000		21.5075	1220		20.5125	120.686
		20.5275	260000		20.5275	21000		21.5225	700		20.5275	132.886
		20.5425	360000		20.5425	20400		21.5375	1100		20.5425	131.286
		20.5575	480000		20.5575	23400		21.5525	840		20.5575	127.543
		20.5725	580000		20.5725	18000		21.5675	1000		20.5725	124.8
		20.5875	340000		20.5875	13800		21.5825	940		20.5875	140.457
		20.6025	320000		20.6025	17400		21.5975	1000		20.6025	148.886
		20.6175	440000		20.6175	16800		21.6125	940		20.6175	149.343
		20.6325	340000		20.6325	12600		21.6275	1140		20.6325	137.629
		20.6475	320000		20.6475	24600		21.6425	960		20.6475	158.486
		20.6625	540000		20.6625	19800		21.6575	1040		20.6625	170.314
		20.6775	260000		20.6775	28200		21.6725	920		20.6775	177.371
		20.6925	300000		20.6925	19200		21.6875	840		20.6925	169.829
		20.7075	440000		20.7075	21600		21.7025	960		20.7075	154.171
		20.7225	540000		20.7225	26400		21.7175	1040		20.7225	154.057
		20.7375	420000		20.7375	24000		21.7325	860		20.7375	180.486
		20.7525	420000		20.7525	29400		21.7475	840		20.7525	195.543
		20.7675	440000		20.7675	27600		21.7625	1080		20.7675	185.4
		20.7825	620000		20.7825	18000		21.7775	880		20.7825	193.971
		20.7975	380000		20.7975	25200		21.7925	780		20.7975	199.2
		20.8125	220000		20.8125	19200		21.8075	940		20.8125	201.629
		20.8275	320000		20.8275	17400		21.8225	1060		20.8275	208.029
		20.8425	500000		20.8425	27600		21.8375	920		20.8425	220.6
		20.8575	400000		20.8575	32400		21.8525	960		20.8575	225.886
		20.8725	320000		20.8725	25800		21.8675	1040		20.8725	234.829
		20.8875	360000		20.8875	27000		21.8825	1000		20.8875	236.029
		20.9025	400000		20.9025	27000		21.8975	1120		20.9025	227.857
		20.9175	500000		20.9175	26400		21.9125	880		20.9175	237.143
		20.9325	440000		20.9325	18000		21.9275	1080		20.9325	259.086
		20.9475	340000		20.9475	22200		21.9425	820		20.9475	272.571
		20.9625	500000		20.9625	26400		21.9575	1120		20.9625	273.257
		20.9775	480000		20.9775	26400		21.9725	1020		20.9775	279.4
		20.9925	520000		20.9925	21600		21.9875	920		20.9925	271.886
		21.0075	400000		21.0075	30600		22.0025	1020		21.0075	261.657
		21.0225	500000		21.0225	22800		22.0175	940		21.0225	262.229
		21.0375	420000		21.0375	28800		22.0325	1060		21.0375	268.771
		21.0525	520000		21.0525	23400		22.0475	1200		21.0525	286.486
		21.0675	380000		21.0675	29400		22.0625	1180		21.0675	300.657
		21.0825	380000		21.0825	26400		22.0775	1060		21.0825	306.057
		21.0975	460000		21.0975	31200		22.0925	1000		21.0975	297.371
		21.1125	480000		21.1125	32400		22.1075	1140		21.1125	291.8
		21.1275	300000		21.1275	23400		22.1225	1100		21.1275	284.371
		21.1425	460000		21.1425	23400		22.1375	960		21.1425	295.029
		21.1575	460000		21.1575	28800		22.1525	1360		21.1575	318.029
		21.1725	460000		21.1725	37200		22.1675	1020		21.1725	332.914
		21.1875	300000		21.1875	30000		22.1825	1400		21.1875	322.571
		21.2025	300000		21.2025	30000		22.1975	1340		21.2025	310.286
		21.2175	380000		21.2175	25200		22.2125	1420		21.2175	299.257
		21.2325	420000		21.2325	23400		22.2275	960		21.2325	298.743
		21.2475	460000		21.2475	25200		22.2425	1080		21.2475	300.2
		21.2625	280000		21.2625	23400		22.2575	1100		21.2625	299.257
		21.2775	400000		21.2775	33600		22.2725	1160		21.2775	309.457
		21.2925	300000		21.2925	34800		22.2875	960		21.2925	311.714
		21.3075	340000		21.3075	45000		22.3025	1020		21.3075	320.086
		21.3225	340000		21.3225	37800		22.3175	1380		21.3225	305.314
		21.3375	440000		21.3375	37200		22.3325	980		21.3375	300.057
		21.3525	500000		21.3525	42000		22.3475	980		21.3525	295.429
		21.3675	660000		21.3675	35400		22.3625	1020		21.3675	298.714
		21.3825	220000		21.3825	37200		22.3775	1220		21.3825	294.486
		21.3975	580000		21.3975	34800		22.3925	1120		21.3975	296.429
		21.4125	280000		21.4125	34800		22.4075	1060		21.4125	304.257
		21.4275	260000		21.4275	37800		22.4225	1180		21.4275	305.257
		21.4425	380000		21.4425	46200		22.4375	1120		21.4425	306.971
		21.4575	540000		21.4575	44400		22.4525	880		21.4575	311.343
		21.4725	580000		21.4725	36000		22.4675	620		21.4725	306.943
		21.4875	340000		21.4875	44400		22.4825	900		21.4875	297.8
		21.5025	400000		21.5025	49800		22.4975	840		21.5025	292.743
		21.5175	340000		21.5175	46800		22.5125	920		21.5175	280.114
		21.5325	240000		21.5325	37800		22.5275	840		21.5325	260.657
		21.5475	280000		21.5475	43800		22.5425	1020		21.5475	248.171
		21.5625	340000		21.5625	48600		22.5575	1240		21.5625	260.057
		21.5775	460000		21.5775	54000		22.5725	920		21.5775	267.571
		21.5925	300000		21.5925	48000		22.5875	620		21.5925	266.914
		21.6075	440000		21.6075	46200		22.6025	680		21.6075	252.314
		21.6225	320000		21.6225	48600		22.6175	820		21.6225	246.543
		21.6375	580000		21.6375	44400		22.6325	600		21.6375	248.029
		21.6525	620000		21.6525	47400		22.6475	640		21.6525	247.514
		21.6675	460000		21.6675	65400		22.6625	660		21.6675	238.857
		21.6825	420000		21.6825	55200		22.6775	640		21.6825	233.543
		21.6975	460000		21.6975	49200		22.6925	940		21.6975	223.486
		21.7125	340000		21.7125	51600		22.7075	680		21.7125	211.6
		21.7275	400000		21.7275	61800		22.7225	660		21.7275	208.743
		21.7425	440000		21.7425	55200		22.7375	660		21.7425	201.543
		21.7575	460000		21.7575	63000		22.7525	840		21.7575	192.943
		21.7725	500000		21.7725	67800		22.7675	760		21.7725	190
		21.7875	540000		21.7875	73200		22.7825	1100		21.7875	189.514
		21.8025	460000		21.8025	64200		22.7975	980		21.8025	184
		21.8175	300000		21.8175	70200		22.8125	1040		21.8175	181.571
		21.8325	540000		21.8325	66000		22.8275	1180		21.8325	171.343
		21.8475	500000		21.8475	72600		22.8425	960		21.8475	160
		21.8625	400000		21.8625	71400		22.8575	1540		21.8625	151.257
		21.8775	620000		21.8775	72600		22.8725	1860		21.8775	151.343
		21.8925	420000		21.8925	85200		22.8875	2600		21.8925	146.943
		21.9075	420000		21.9075	86400		22.9025	2920		21.9075	149.371
		21.9225	500000		21.9225	79800		22.9175	4040		21.9225	152.086
		21.9375	420000		21.9375	86400		22.9325	6720		21.9375	166.543
		21.9525	520000		21.9525	102600		22.9475	14040		21.9525	163.514
		21.9675	460000		21.9675	117000		22.9625	81220		21.9675	151.057
		21.9825	380000		21.9825	100800		22.9775	1217600		21.9825	148.371
		21.9975	540000		21.9975	109200		22.9925	4736980		21.9975	152.057
		22.0125	440000		22.0125	127200		23.0075	3329700		22.0125	141.343
		22.0275	420000		22.0275	109200		23.0225	406580		22.0275	125.114
		22.0425	500000		22.0425	117000		23.0375	37260		22.0425	112.943
		22.0575	600000		22.0575	121200		23.0525	16840		22.0575	120.171
		22.0725	660000		22.0725	147600		23.0675	10580		22.0725	125.314
		22.0875	540000		22.0875	123000		23.0825	8140		22.0875	135.114
		22.1025	640000		22.1025	160800		23.0975	7000		22.1025	128.286
		22.1175	620000		22.1175	154200		23.1125	5940		22.1175	137.971
		22.1325	280000		22.1325	147600		23.1275	5320		22.1325	135.714
		22.1475	520000		22.1475	150000		23.1425	4580		22.1475	132.286
		22.1625	500000		22.1625	175200		23.1575	4400		22.1625	127.229
		22.1775	580000		22.1775	159000		23.1725	4040		22.1775	136.429
		22.1925	520000		22.1925	167400		23.1875	4100		22.1925	146.943
		22.2075	760000		22.2075	174000		23.2025	3640		22.2075	151.829
		22.2225	520000		22.2225	180600		23.2175	3820		22.2225	146.771
		22.2375	600000		22.2375	201600		23.2325	3820		22.2375	155.257
		22.2525	440000		22.2525	213000		23.2475	3680		22.2525	172.2
		22.2675	640000		22.2675	208800		23.2625	3320		22.2675	193.257
		22.2825	280000		22.2825	219600		23.2775	3400		22.2825	184.086
		22.2975	500000		22.2975	222000		23.2925	2700		22.2975	200.029
		22.3125	460000		22.3125	249600		23.3075	3080		22.3125	218.829
		22.3275	520000		22.3275	249000		23.3225	3500		22.3275	242.371
		22.3425	520000		22.3425	292800		23.3375	2540		22.3425	249.8
		22.3575	560000		22.3575	301200		23.3525	3220		22.3575	270.343
		22.3725	580000		22.3725	338400		23.3675	2740		22.3725	291.686
		22.3875	540000		22.3875	333600		23.3825	2840		22.3875	313.057
		22.4025	520000		22.4025	371400		23.3975	3380		22.4025	338.857
		22.4175	560000		22.4175	399000		23.4125	2520		22.4175	382.629
		22.4325	560000		22.4325	437400		23.4275	2940		22.4325	428.286
		22.4475	580000		22.4475	454800		23.4425	3200		22.4475	475.4
		22.4625	440000		22.4625	523800		23.4575	2700		22.4625	522.057
		22.4775	280000		22.4775	506400		23.4725	2800		22.4775	577.257
		22.4925	700000		22.4925	558000		23.4875	2500		22.4925	624.171
		22.5075	540000		22.5075	681000		23.5025	2340		22.5075	693.829
		22.5225	780000		22.5225	726000		23.5175	2600		22.5225	791.943
		22.5375	540000		22.5375	738600		23.5325	2680		22.5375	933.457
		22.5525	480000		22.5525	805200		23.5475	2460		22.5525	1073.89
		22.5675	560000		22.5675	876600		23.5625	2420		22.5675	1275.49
		22.5825	500000		22.5825	949200		23.5775	2460		22.5825	1508.6
		22.5975	400000		22.5975	1040400		23.5925	2180		22.5975	864.171
		22.6125	400000		22.6125	1153200		23.6075	2340		22.6125	5734.97
		22.6275	580000		22.6275	1276200		23.6225	2180		22.6275	14901.4
		22.6425	640000		22.6425	1390800		23.6375	2300		22.6425	24394.8
		22.6575	480000		22.6575	1502400		23.6525	2200		22.6575	28854.2
		22.6725	580000		22.6725	1710600		23.6675	2180		22.6725	32085.6
		22.6875	580000		22.6875	1960800		23.6825	1820		22.6875	46660
		22.7025	540000		22.7025	2195400		23.6975	1980		22.7025	303065
		22.7175	560000		22.7175	2521200		23.7125	1620		22.7175	1.15315e+06
		22.7325	500000		22.7325	2979600		23.7275	1880		22.7325	2.5487e+06
		22.7475	580000		22.7475	3438000		23.7425	1900		22.7475	3.51101e+06
		22.7625	420000		22.7625	4053000		23.7575	1580		22.7625	3.56346e+06
		22.7775	600000		22.7775	5048400		23.7725	1520		22.7775	2.83278e+06
		22.7925	580000		22.7925	6213000		23.7875	1380		22.7925	1.94453e+06
		22.8075	560000		22.8075	7777200		23.8025	1480		22.8075	1.17604e+06
		22.8225	520000		22.8225	9978600		23.8175	1080		22.8225	692173
		22.8375	520000		22.8375	13337400		23.8325	1540		22.8375	330208
		22.8525	420000		22.8525	19473600		23.8475	1320		22.8525	66074
		22.8675	460000		22.8675	29670600		23.8625	1440		22.8675	12328
		22.8825	680000		22.8825	47274600		23.8775	1340		22.8825	4870.8
		22.8975	480000		22.8975	86409000		23.8925	1180		22.8975	2314.29
		22.9125	560000		22.9125	228472800		23.9075	1000		22.9125	1815.4
		22.9275	440000		22.9275	3038335800		23.9225	1160		22.9275	1394.4
		22.9425	520000		22.9425	8863974600		23.9375	1220		22.9425	1114.06
		22.9575	500000		22.9575	10975064400		23.9525	1000		22.9575	925.571
		22.9725	740000		22.9725	7932171000		23.9675	1060		22.9725	792.629
		22.9875	520000		22.9875	653334600		23.9825	1060		22.9875	681.8
		23.0025	560000		23.0025	145605000		23.9975	860		23.0025	595.829
		23.0175	580000		23.0175	74223000		24.0125	920		23.0175	529.343
		23.0325	720000		23.0325	46296000		24.0275	1180		23.0325	460.686
		23.0475	620000		23.0475	31379400		24.0425	1140		23.0475	420.714
		23.0625	780000		23.0625	22752000		24.0575	1220		23.0625	377.057
		23.0775	780000		23.0775	16797600		24.0725	1240		23.0775	353.514
		23.0925	620000		23.0925	12612000		24.0875	1100		23.0925	341.371
		23.1075	920000		23.1075	9777600		24.1025	1440		23.1075	325.229
		23.1225	580000		23.1225	7789200		24.1175	1360		23.1225	292.629
		23.1375	840000		23.1375	6376800		24.1325	1460		23.1375	262.6
		23.1525	780000		23.1525	5478000		24.1475	1560		23.1525	256.429
		23.1675	640000		23.1675	4639800		24.1625	1480		23.1675	250.971
		23.1825	800000		23.1825	4099200		24.1775	1260		23.1825	245.6
		23.1975	760000		23.1975	3624600		24.1925	1600		23.1975	239.771
		23.2125	540000		23.2125	3224400		24.2075	1940		23.2125	227.914
		23.2275	740000		23.2275	2905200		24.2225	1880		23.2275	210.2
		23.2425	720000		23.2425	2646600		24.2375	2060		23.2425	200
		23.2575	560000		23.2575	2293800		24.2525	2200		23.2575	202.686
		23.2725	800000		23.2725	2227800		24.2675	2380		23.2725	209.543
		23.2875	480000		23.2875	2039400		24.2825	2220		23.2875	205
		23.3025	560000		23.3025	1872600		24.2975	2300		23.3025	187.543
		23.3175	500000		23.3175	1697400		24.3125	2820		23.3175	178.143
		23.3325	560000		23.3325	1616400		24.3275	2440		23.3325	180.229
		23.3475	620000		23.3475	1467000		24.3425	3120		23.3475	181.257
		23.3625	700000		23.3625	1340400		24.3575	2780		23.3625	173.457
		23.3775	640000		23.3775	1325400		24.3725	2800		23.3775	182.486
		23.3925	620000		23.3925	1224600		24.3875	3300		23.3925	181.257
		23.4075	800000		23.4075	1119000		24.4025	3380		23.4075	185.486
		23.4225	720000		23.4225	1126200		24.4175	3580		23.4225	171.686
		23.4375	600000		23.4375	1041600		24.4325	3360		23.4375	153.371
		23.4525	880000		23.4525	981000		24.4475	3660		23.4525	142.686
		23.4675	440000		23.4675	840600		24.4625	3740		23.4675	162.714
		23.4825	620000		23.4825	858000		24.4775	3560		23.4825	171.886
		23.4975	560000		23.4975	790200		24.4925	3560		23.4975	167.886
		23.5125	580000		23.5125	715200		24.5075	3940		23.5125	166.457
		23.5275	600000		23.5275	703800		24.5225	3460		23.5275	168.229
		23.5425	720000		23.5425	672600		24.5375	3460		23.5425	159.571
		23.5575	700000		23.5575	640800		24.5525	3760		23.5575	147.371
		23.5725	800000		23.5725	613200		24.5675	3520		23.5725	145.343
		23.5875	760000		23.5875	574800		24.5825	3560		23.5875	144.971
		23.6025	900000		23.6025	552600		24.5975	4040		23.6025	152.686
		23.6175	900000		23.6175	519600		24.6125	3860		23.6175	147.686
		23.6325	840000		23.6325	498000		24.6275	4220		23.6325	152.914
		23.6475	1100000		23.6475	504000		24.6425	4240		23.6475	150.429
		23.6625	860000		23.6625	478800		24.6575	4060		23.6625	156.2
		23.6775	820000		23.6775	505200		24.6725	3440		23.6775	148
		23.6925	1000000		23.6925	481800		24.6875	3620		23.6925	141.086
		23.7075	900000		23.7075	510000		24.7025	3520		23.7075	135.6
		23.7225	920000		23.7225	489000		24.7175	3780		23.7225	133.457
		23.7375	740000		23.7375	508200		24.7325	3980		23.7375	128.571
		23.7525	680000		23.7525	478200		24.7475	3320		23.7525	129.343
		23.7675	900000		23.7675	490200		24.7625	3600		23.7675	128.743
		23.7825	740000		23.7825	461400		24.7775	3600		23.7825	121.4
		23.7975	740000		23.7975	494400		24.7925	3520		23.7975	110.714
		23.8125	660000		23.8125	465000		24.8075	3120		23.8125	106.029
		23.8275	940000		23.8275	462000		24.8225	2980		23.8275	108.971
		23.8425	580000		23.8425	440400		24.8375	2620		23.8425	111.657
		23.8575	700000		23.8575	474000		24.8525	2300		23.8575	101.286
		23.8725	680000		23.8725	409800		24.8675	2400		23.8725	90.1714
		23.8875	700000		23.8875	419400		24.8825	2300		23.8875	86.9714
		23.9025	820000		23.9025	403200		24.8975	2340		23.9025	84.6571
		23.9175	520000		23.9175	375600		24.9125	2140		23.9175	74.8571
		23.9325	560000		23.9325	372600		24.9275	1920		23.9325	72.7429
		23.9475	580000		23.9475	368400		24.9425	1720		23.9475	68.6571
		23.9625	720000		23.9625	330600		24.9575	1900		23.9625	66.4571
		23.9775	540000		23.9775	311400		24.9725	1560		23.9775	59.4857
		23.9925	580000		23.9925	284400		24.9875	1680		23.9925	56.7714
		24.0075	820000		24.0075	289200		25.0025	1380		24.0075	51.6286
		24.0225	960000		24.0225	295800		25.0175	1240		24.0225	57.7429
		24.0375	760000		24.0375	297000		25.0325	1380		24.0375	59.9714
		24.0525	1120000		24.0525	258000		25.0475	1080		24.0525	53.0857
		24.0675	800000		24.0675	235200		25.0625	1140		24.0675	45.4286
		24.0825	760000		24.0825	232200		25.0775	1080		24.0825	49.3143
		24.0975	840000		24.0975	212400		25.0925	1120		24.0975	52.3143
		24.1125	780000		24.1125	211800		25.1075	980		24.1125	52.4857
		24.1275	1120000		24.1275	212400		25.1225	1120		24.1275	46.3143
		24.1425	880000		24.1425	211200		25.1375	1220		24.1425	47.0286
		24.1575	1180000		24.1575	226200		25.1525	1020		24.1575	47.0286
		24.1725	1440000		24.1725	201000		25.1675	1060		24.1725	54.5143
		24.1875	1140000		24.1875	222600		25.1825	1040		24.1875	52.9714
		24.2025	1500000		24.2025	223800		25.1975	1400		24.2025	52.3429
		24.2175	1440000		24.2175	217800		25.2125	1300		24.2175	51.8
		24.2325	1180000		24.2325	250800		25.2275	1360		24.2325	55.8286
		24.2475	1560000		24.2475	267600		25.2425	1480		24.2475	59.6
		24.2625	1340000		24.2625	259800		25.2575	1840		24.2625	65
		24.2775	1100000		24.2775	261600		25.2725	2180		24.2775	68.7143
		24.2925	1300000		24.2925	299400		25.2875	1960		24.2925	72.1429
		24.3075	1180000		24.3075	279600		25.3025	2340		24.3075	73.8571
		24.3225	1400000		24.3225	263400		25.3175	2720		24.3225	75.1143
		24.3375	1000000		24.3375	291000		25.3325	2740		24.3375	73.3714
		24.3525	1020000		24.3525	297000		25.3475	2640		24.3525	83.0857
		24.3675	1120000		24.3675	264600		25.3625	2860		24.3675	88.0857
		24.3825	940000		24.3825	274800		25.3775	3500		24.3825	84.6857
		24.3975	1140000		24.3975	285600		25.3925	3800		24.3975	81.8286
		24.4125	920000		24.4125	270600		25.4075	4280		24.4125	98.0857
		24.4275	860000		24.4275	252600		25.4225	4900		24.4275	105.829
		24.4425	600000		24.4425	244200		25.4375	4820		24.4425	96.4857
		24.4575	840000		24.4575	241800		25.4525	4280		24.4575	93.7143
		24.4725	740000		24.4725	229200		25.4675	5600		24.4725	109.229
		24.4875	920000		24.4875	246600		25.4825	6120		24.4875	132.571
		24.5025	780000		24.5025	201000		25.4975	6200		24.5025	115.257
		24.5175	1020000		24.5175	192000		25.5125	6220		24.5175	110.086
		24.5325	1020000		24.5325	193800		25.5275	6320		24.5325	123.771
		24.5475	940000		24.5475	175200		25.5425	6620		24.5475	148.886
		24.5625	1260000		24.5625	172200		25.5575	7160		24.5625	144.4
		24.5775	1240000		24.5775	142800		25.5725	7080		24.5775	154.2
		24.5925	1260000		24.5925	138000		25.5875	7480		24.5925	168
		24.6075	1460000		24.6075	128400		25.6025	8700		24.6075	177.371
		24.6225	1380000		24.6225	125400		25.6175	8300		24.6225	167.857
		24.6375	1320000		24.6375	123000		25.6325	8820		24.6375	167.829
		24.6525	1620000		24.6525	144000		25.6475	7600		24.6525	161.571
		24.6675	1640000		24.6675	111000		25.6625	9240		24.6675	152.457
		24.6825	2080000		24.6825	129000		25.6775	8520		24.6825	147.343
		24.6975	2000000		24.6975	157800		25.6925	9360		24.6975	166.6
		24.7125	2060000		24.7125	157800		25.7075	9080		24.7125	173.286
		24.7275	1940000		24.7275	159000		25.7225	8720		24.7275	169.371
		24.7425	1640000		24.7425	175200		25.7375	10000		24.7425	168.486
		24.7575	1640000		24.7575	198000		25.7525	9140		24.7575	175.514
		24.7725	2220000		24.7725	194400		25.7675	9060		24.7725	175.457
		24.7875	1900000		24.7875	175200		25.7825	10400		24.7875	173.086
		24.8025	2160000		24.8025	210000		25.7975	9420		24.8025	173.657
		24.8175	1840000		24.8175	228000		25.8125	9300		24.8175	172.4
		24.8325	1640000		24.8325	196800		25.8275	9320		24.8325	166.4
		24.8475	1640000		24.8475	207600		25.8425	9560		24.8475	159.886
		24.8625	2180000		24.8625	222600		25.8575	9380		24.8625	151.657
		24.8775	1500000		24.8775	228000		25.8725	9140		24.8775	154.886
		24.8925	1400000		24.8925	288000		25.8875	7880		24.8925	154.029
		24.9075	1360000		24.9075	276600		25.9025	8380		24.9075	164.314
		24.9225	1220000		24.9225	264000		25.9175	8000		24.9225	153.343
		24.9375	1040000		24.9375	239400		25.9325	7640		24.9375	139.143
		24.9525	1020000		24.9525	249600		25.9475	7560		24.9525	124.857
		24.9675	1360000		24.9675	232200		25.9625	6900		24.9675	121.429
		24.9825	1380000		24.9825	230400		25.9775	7120		24.9825	116.771
		24.9975	1100000		24.9975	211200		25.9925	6260		24.9975	114.914
		25.0125	1260000		25.0125	195600		26.0075	6140		25.0125	108.143
		25.0275	1260000		25.0275	190200		26.0225	5860		25.0275	100.771
		25.0425	1360000		25.0425	184800		26.0375	5900		25.0425	95.6857
		25.0575	1320000		25.0575	163200		26.0525	5700		25.0575	95.6286
		25.0725	1700000		25.0725	142200		26.0675	4080		25.0725	88.6
		25.0875	1740000		25.0875	122400		26.0825	3980		25.0875	87.3429
		25.1025	1820000		25.1025	124200		26.0975	4280		25.1025	84.8286
		25.1175	2780000		25.1175	109800		26.1125	3620		25.1175	81.3143
		25.1325	2360000		25.1325	96600		26.1275	2660		25.1325	75.8571
		25.1475	2620000		25.1475	113400		26.1425	2900		25.1475	73.0571
		25.1625	2880000		25.1625	88800		26.1575	2640		25.1625	69.5143
		25.1775	2960000		25.1775	99000		26.1725	2120		25.1775	60.6571
		25.1925	2860000		25.1925	93000		26.1875	2220		25.1925	56.7143
		25.2075	2740000		25.2075	110400		26.2025	1480		25.2075	51.4857
		25.2225	3740000		25.2225	108000		26.2175	1680		25.2225	55.5714
		25.2375	3540000		25.2375	119400		26.2325	1540		25.2375	52.4571
		25.2525	3240000		25.2525	129600		26.2475	1460		25.2525	46.3429
		25.2675	3460000		25.2675	142800		26.2625	1420		25.2675	39.2286
		25.2825	3400000		25.2825	166200		26.2775	1580		25.2825	49
		25.2975	3320000		25.2975	191400		26.2925	1360		25.2975	53.4857
		25.3125	3440000		25.3125	198000		26.3075	2180		25.3125	51.5714
		25.3275	3420000		25.3275	210600		26.3225	1960		25.3275	48.0571
		25.3425	3180000		25.3425	231600		26.3375	2340		25.3425	58.4
		25.3575	3060000		25.3575	265200		26.3525	2420		25.3575	64.0857
		25.3725	2780000		25.3725	244200		26.3675	2760		25.3725	72.6857
		25.3875	2520000		25.3875	258600		26.3825	4020		25.3875	73.5714
		25.4025	2440000		25.4025	278400		26.3975	4760		25.4025	86.4
		25.4175	2200000		25.4175	288600		26.4125	4940		25.4175	87.5429
		25.4325	2040000		25.4325	274200		26.4275	6140		25.4325	102.857
		25.4475	1900000		25.4475	280800		26.4425	7100		25.4475	109.429
		25.4625	1900000		25.4625	292200		26.4575	7840		25.4625	115.914
		25.4775	1840000		25.4775	268800		26.4725	9520		25.4775	118.229
		25.4925	1840000		25.4925	251400		26.4875	10580		25.4925	126.457
		25.5075	1960000		25.5075	245400		26.5025	11860		25.5075	149.057
		25.5225	2020000		25.5225	232800		26.5175	14600		25.5225	154.486
		25.5375	2320000		25.5375	235800		26.5325	14520		25.5375	164.971
		25.5525	2400000		25.5525	204000		26.5475	17940		25.5525	159.629
		25.5675	2400000		25.5675	178800		26.5625	19000		25.5675	184.629
		25.5825	2660000		25.5825	154200		26.5775	21660		25.5825	198.6
		25.5975	2700000		25.5975	154200		26.5925	23140		25.5975	228.143
		25.6125	2920000		25.6125	131400		26.6075	24640		25.6125	231.057
		25.6275	3880000		25.6275	132600		26.6225	25440		25.6275	238.629
		25.6425	4600000		25.6425	126600		26.6375	30500		25.6425	233.686
		25.6575	5500000		25.6575	83400		26.6525	33680		25.6575	248.657
		25.6725	5220000		25.6725	107400		26.6675	34560		25.6725	268.886
		25.6875	5460000		25.6875	94200		26.6825	39080		25.6875	283.6
		25.7025	6000000		25.7025	102600		26.6975	40260		25.7025	289.571
		25.7175	6800000		25.7175	91800		26.7125	44160		25.7175	293.314
		25.7325	6660000		25.7325	105600		26.7275	45720		25.7325	324.686
		25.7475	6140000		25.7475	123000		26.7425	51680		25.7475	354.775
		25.7625	6640000		25.7625	121200		26.7575	52620		25.7625	369.786
		25.7775	7160000		25.7775	151800		26.7725	57240		25.7608	363.879
		25.7925	6980000		25.7925	166800		26.7875	59220		25.7925	360.812
		25.8075	7000000		25.8075	198600		26.8025	63780		25.7823	367.27
		25.8225	6700000		25.8225	237600		26.8175	66920		25.7996	387.322
		25.8375	6680000		25.8375	253800		26.8325	70100		25.8211	407.316
		25.8525	6240000		25.8525	286200		26.8475	74620		25.8513	410.272
		25.8675	6060000		25.8675	315600		26.8625	76540		25.8643	411.784
		25.8825	5880000		25.8825	325800		26.8775	81340		25.8643	417.561
		25.8975	5480000		25.8975	327000		26.8925	84940		25.8858	420.515
		25.9125	5260000		25.9125	368400		26.9075	86540		25.9125	403.983
		25.9275	5200000		25.9275	392400		26.9225	93560		25.9275	391.012
		25.9425	4180000		25.9425	415200		26.9375	94120		25.9425	379.464
		25.9575	3860000		25.9575	424200		26.9525	96800		25.9575	371.96
		25.9725	4140000		25.9725	415800		26.9675	98680		25.985	358.25
		25.9875	3900000		25.9875	384000		26.9825	106060		25.9979	339.842
		26.0025	3760000		26.0025	403800		26.9975	110300		26.0022	337.157
		26.0175	3860000		26.0175	364800		27.0125	108780		26.0175	340.625
		26.0325	3880000		26.0325	361200		27.0275	113760		26.0325	331.261
		26.0475	4320000		26.0475	346800		27.0425	118540		26.0475	302.706
		26.0625	5520000		26.0625	327600		27.0575	122720		26.0669	287.523
		26.0775	5860000		26.0775	298800		27.0725	122980		26.0799	276.572
		26.0925	7220000		26.0925	254400		27.0875	125700		26.11	243.34
		26.1075	7800000		26.1075	244800		27.1025	129540		26.1075	216.859
		26.1225	9020000		26.1225	232200		27.1175	134120		26.1225	213.746
		26.1375	10600000		26.1375	177600		27.1325	134840		26.1375	236.343
		26.1525	11040000		26.1525	166800		27.1475	137860		26.1525	231.971
		26.1675	13340000		26.1675	162000		27.1625	141620		26.1675	210.314
		26.1825	14460000		26.1825	140400		27.1775	143960		26.1825	180.8
		26.1975	14440000		26.1975	135000		27.1925	147460		26.1975	183.6
		26.2125	15980000		26.2125	130200		27.2075	143440		26.2125	178.514
		26.2275	17460000		26.2275	135000		27.2225	146180		26.2275	165.829
		26.2425	18740000		26.2425	154800		27.2375	149520		26.2425	135.629
		26.2575	20300000		26.2575	156000		27.2525	153180		26.2575	121.514
		26.2725	20960000		26.2725	177000		27.2675	150680		26.2725	114.371
		26.2875	21360000		26.2875	253200		27.2825	153440		26.2875	110.943
		26.3025	21340000		26.3025	259800		27.2975	153860		26.3025	104.229
		26.3175	21660000		26.3175	328800		27.3125	154920		26.3175	97.2286
		26.3325	22640000		26.3325	350400		27.3275	151960		26.3325	93.9714
		26.3475	20860000		26.3475	421200		27.3425	157020		26.3475	85.1429
		26.3625	20040000		26.3625	509400		27.3575	147720		26.3625	81.1429
		26.3775	20360000		26.3775	545400		27.3725	159100		26.3775	84.4286
		26.3925	17900000		26.3925	580200		27.3875	158120		26.3925	91.0857
		26.4075	17340000		26.4075	666600		27.4025	155860		26.4075	100.086
		26.4225	16740000		26.4225	687600		27.4243	157000		26.4225	103.057
		26.4375	15520000		26.4375	763200		27.4444	157200		26.4375	115.143
		26.4525	15780000		26.4525	786000		27.4475	157720		26.4525	132.771
		26.4675	14360000		26.4675	871200		27.4625	156660		26.4675	160.143
		26.4825	14500000		26.4825	868200		27.4775	154120		26.4825	191.514
		26.4975	15380000		26.4975	890400		27.4925	154700		26.4975	228.171
		26.5125	15980000		26.5125	896400		27.5075	154360		26.5125	249.114
		26.5275	17020000		26.5275	934200		27.5225	150540		26.5275	262.486
		26.5425	20260000		26.5425	837000		27.5375	150380		26.5425	288.4
		26.5575	22980000		26.5575	831600		27.5525	150960		26.5575	348.229
		26.5725	29340000		26.5725	786600		27.5675	144560		26.5725	405.8
		26.5875	34740000		26.5875	738000		27.5825	141440		26.5875	458.886
		26.6025	41580000		26.6025	681600		27.5975	141820		26.6025	521.8
		26.6175	52060000		26.6175	637800		27.6125	136260		26.6175	607.6
		26.6325	60420000		26.6325	582000		27.6275	136520		26.6325	678.943
		26.6475	72720000		26.6475	515400		27.6425	133220		26.6475	748.286
		26.6625	87380000		26.6625	462000		27.6575	128940		26.6625	829.971
		26.6775	104540000		26.6775	409800		27.6725	125680		26.6775	913.257
		26.6925	122600000		26.6925	365400		27.6875	125860		26.6925	995.829
		26.7075	141560000		26.7075	351000		27.7025	122040		26.7075	1086.8
		26.7225	157220000		26.7225	370800		27.7175	121520		26.7225	1184.29
		26.7375	180420000		26.7375	330600		27.7325	115540		26.7375	1303.34
		26.7525	202920000		26.7525	420000		27.7475	113800		26.7525	1425.54
		26.7675	227840000		26.7675	495600		27.7625	109660		26.7675	1535.71
		26.7825	253260000		26.7825	569400		27.7775	104940		26.7825	1650.57
		26.7975	278540000		26.7975	750000		27.7925	99440		26.7975	1801.69
		26.8125	299560000		26.8125	974400		27.8075	97300		26.8125	1934.69
		26.8275	327340000		26.8275	1203000		27.8225	96560		26.8275	2024.43
		26.8425	356500000		26.8425	1417200		27.8375	94280		26.8425	2150.94
		26.8575	386360000		26.8575	1783200		27.8525	89940		26.8575	2295.4
		26.8725	409780000		26.8725	2086800		27.8675	86820		26.8725	2492.54
		26.8875	434860000		26.8875	2589000		27.8825	83220		26.8875	2668.77
		26.9025	459400000		26.9025	2981400		27.8975	79380		26.9025	2790.66
		26.9175	484020000		26.9175	3443400		27.9125	76580		26.9175	2808.4
		26.9325	503240000		26.9325	3970200		27.9275	71360		26.9325	2873.37
		26.9475	526340000		26.9475	4567200		27.9425	67280		26.9475	2885.26
		26.9625	541160000		26.9625	5073000		27.9593	62114		26.9625	2997.77
		26.9775	552940000		26.9775	5872800		27.9782	58974		26.9775	3190.71
		26.9925	565440000		26.9925	6433800		27.9971	57298.6		26.9925	3614.86
		27.0075	574060000		27.0075	7117200		28.0025	57380		27.0075	3971.66
		27.0225	586700000		27.0225	7753200		28.0175	54460		27.0225	4226
		27.0375	589860000		27.0375	8624400		28.0325	50800		27.0375	4371.14
		27.0525	587440000		27.0525	9236400		28.0475	47760		27.0525	4508.43
		27.0675	585160000		27.0675	9788400		28.0625	44760		27.0675	4615.89
		27.0825	581120000		27.0825	10589400		28.0775	44100		27.0825	4618.77
		27.0975	575220000		27.0975	11044800		28.0925	40260		27.0975	4802.26
		27.1125	558660000		27.1125	11560200		28.1075	38440		27.1125	5048.69
		27.1275	548000000		27.1275	12172200		28.1225	33400		27.1275	5067.83
		27.1425	526860000		27.1425	12745200		28.1375	33040		27.1425	4846.69
		27.1575	514560000		27.1575	13180200		28.1525	30380		27.1575	4653.89
		27.1725	490560000		27.1725	13324800		28.1675	28040		27.1725	4873.51
		27.1875	465520000		27.1875	13741200		28.1825	27240		27.1875	5399
		27.2025	442100000		27.2025	14033400		28.1975	23120		27.2025	5876.17
		27.2175	421660000		27.2175	14272800		28.2125	22660		27.2175	6083.83
		27.2325	392040000		27.2325	14137200		28.2275	19500		27.2325	6140
		27.2475	363320000		27.2475	14305800		28.2425	18860		27.2475	6242.89
		27.2625	336620000		27.2625	14185800		28.2575	15960		27.2625	6262.97
		27.2775	308740000		27.2775	14058600		28.2725	15440		27.2775	6413.74
		27.2925	277420000		27.2925	14017800		28.2875	13940		27.2925	6603.87
		27.3075	253600000		27.3075	13854600		28.3025	12540		27.3075	6596.7
		27.3225	225760000		27.3225	13344000		28.3175	11580		27.3149	6539.29
		27.3375	201600000		27.3375	13033800		28.3325	9680		27.3334	6636.15
		27.3525	177080000		27.3525	12647400		28.3475	8980		27.3573	6659.19
		27.3675	149980000		27.3675	12034800		28.3625	9300		27.3675	6601.22
		27.3825	132720000		27.3825	11752200		28.3775	7620		27.3573	6697.16
		27.3975	111840000		27.3975	11035200		28.3925	5760		27.3599	6920.02
		27.4125	95560000		27.4125	10311600		28.4075	5780		27.3838	7018.33
		27.4275	78200000		27.4275	9778800		28.4225	4980		27.4275	7237.63
		27.4425	67820000		27.4425	9228000		28.4375	3960		27.4425	7538.88
		27.4575	58100000		27.4575	8518800		28.4525	3640		27.4575	7617.54
		27.4725	46600000		27.4725	7682400		28.4675	2800		27.4725	7599.74
		27.4875	39180000		27.4875	7054800		28.4825	2640		27.4875	7585.54
		27.5025	34620000		27.5025	6627600		28.4975	2660		27.5025	7605.2
		27.5175	31820000		27.5175	5891400		28.5125	1920		27.5175	7577
		27.5325	31540000		27.5325	5371800		28.5275	1840		27.5325	7479.97
		27.5475	32340000		27.5475	4836000		28.5425	1700		27.5475	7332.71
		27.5625	31160000		27.5625	4191000		28.5575	960		27.5625	7430.86
		27.5775	33900000		27.5775	3608400		28.5725	1480		27.5775	7651.51
		27.5925	36420000		27.5925	3165600		28.5875	1100		27.5925	7708.57
		27.6075	41260000		27.6075	2670600		28.6025	1100		27.6075	7592.6
		27.6225	46260000		27.6225	2274000		28.6175	1200		27.6225	7561.17
		27.6375	50800000		27.6375	1929600		28.6325	1080		27.6375	7424.86
		27.6525	56160000		27.6525	1549800		28.6475	1560		27.6525	7316.06
		27.6675	63500000		27.6675	1187400		28.6625	1360		27.6675	7254.97
		27.6825	68500000		27.6825	976800		28.6775	1260		27.6825	7248.66
		27.6975	72520000		27.6975	775200		28.6925	1600		27.6975	7269.77
		27.7125	79740000		27.7125	586200		28.7075	1800		27.7125	7188.8
		27.7275	83360000		27.7275	476400		28.7225	1460		27.7275	7017.89
		27.7425	88480000		27.7425	336600		28.7375	1720		27.7425	6818.11
		27.7575	91200000		27.7575	293400		28.7525	2240		27.7575	6772.86
		27.7725	96680000		27.7725	213600		28.7675	2340		27.7725	6662.03
		27.7875	97680000		27.7875	181200		28.7825	2480		27.7875	6591.8
		27.8025	100940000		27.8025	167400		28.7975	2140		27.8025	6403.46
		27.8175	102060000		27.8175	152400		28.8125	2840		27.8175	6254.97
		27.8325	104260000		27.8325	183600		28.8275	2760		27.8325	6072.31
		27.8475	109600000		27.8475	223200		28.8425	2340		27.8475	5974.97
		27.8625	111740000		27.8625	246000		28.8575	2780		27.8625	5872.46
		27.8775	110980000		27.8775	258600		28.8725	3340		27.8775	5777.37
		27.8925	115480000		27.8925	309600		28.8875	3280		27.8925	5596.66
		27.9075	112880000		27.9075	359400		28.9025	3460		27.9075	5387.26
		27.9225	118060000		27.9225	386400		28.9175	4020		27.9225	5228.11
		27.9375	125020000		27.9375	448800		28.9325	3620		27.9375	5098.34
		27.9525	139760000		27.9525	457800		28.9475	3540		27.9525	5002.66
		27.9675	152200000		27.9675	489600		28.9625	3920		27.9675	4802.95
		27.9825	163220000		27.9825	503400		28.9775	3980		27.9797	4504.95
		27.9975	185520000		27.9975	489600		28.9925	3820		27.993	4144.26
		28.0125	210940000		28.0125	524400		29.0075	4140		28.0125	3880.43
		28.0275	248940000		28.0275	549000		29.0225	4240		28.0275	3713.66
		28.0425	296380000		28.0425	501000		29.0375	4020		28.0425	3657.54
		28.0575	361280000		28.0575	504000		29.0525	4040		28.0575	3604.86
		28.0725	454280000		28.0725	445200		29.0675	4100		28.0725	3583.57
		28.0875	583340000		28.0875	432000		29.0825	4060		28.0875	3501.23
		28.1025	773860000		28.1025	411000		29.0975	3280		28.1025	3362.31
		28.1175	1053520000		28.1175	371400		29.1125	3740		28.1175	3143.8
		28.1325	1447640000		28.1325	369600		29.1275	4120		28.1325	2912.14
		28.1475	2134720000		28.1475	310200		29.1425	3580		28.1475	2703.59
		28.1625	3286940000		28.1625	289800		29.1575	4020		28.1625	2542.21
		28.1775	5690620000		28.1775	242400		29.1725	3780		28.1755	2388.78
		28.1925	16072420000		28.1925	204600		29.1875	3880		28.1941	2251.21
		28.2075	84001680000		28.2075	163800		29.2025	3640		28.2075	2223.61
		28.2225	299436540000		28.2225	144600		29.2175	3440		28.2225	2179.81
		28.2375	620721000000		28.2375	128400		29.2325	3620		28.2375	2148.36
		28.2525	658096000000		28.2525	90000		29.2475	3040		28.2525	1983.63
		28.2675	296237240000		28.2675	68400		29.2625	3040		28.2656	1782.71
		28.2825	44760840000		28.2825	83400		29.2775	3160		28.2825	1543.81
		28.2975	9016160000		28.2975	55200		29.2925	2860		28.2975	1472.31
		28.3125	4076420000		28.3125	41400		29.3075	2900		28.3125	1364.29
		28.3275	2255800000		28.3275	51600		29.3225	2820		28.3275	1335.71
		28.3425	1334480000		28.3425	53400		29.3375	2780		28.3425	1296.66
		28.3575	847500000		28.3575	48000		29.3525	2380		28.3575	1240.23
		28.3725	594620000		28.3725	60000		29.3675	2080		28.3725	1122.51
		28.3875	440320000		28.3875	58200		29.3825	2240		28.3875	1047.86
		28.4025	335780000		28.4025	67200		29.3975	2340		28.4025	965.8
		28.4175	267900000		28.4175	75000		29.4125	1840		28.4175	877.314
		28.4325	217960000		28.4325	81600		29.4275	1900		28.4325	795.257
		28.4475	179640000		28.4475	110400		29.4425	1460		28.4475	714
		28.4625	153420000		28.4625	124800		29.4575	1760		28.4625	637.857
		28.4775	134140000		28.4775	120600		29.4725	2040		28.4775	591.657
		28.4925	114480000		28.4925	133200		29.4875	1500		28.4925	541.314
		28.5075	99720000		28.5075	147600		29.5025	1440		28.5075	493.914
		28.5225	87400000		28.5225	132000		29.5175	1680		28.5225	449.229
		28.5375	75880000		28.5375	160800		29.5325	1380		28.5375	405.171
		28.5525	67040000		28.5525	142800		29.5475	1320		28.5525	354.286
		28.5675	60000000		28.5675	174000		29.5625	1600		28.5675	328.543
		28.5825	53940000		28.5825	167400		29.5775	1140		28.5825	311.514
		28.5975	50380000		28.5975	139200		29.5925	1280		28.5975	278
		28.6125	43140000		28.6125	135600		29.6075	1100		28.6125	226.143
		28.6275	37760000		28.6275	123000		29.6225	880		28.6275	183.8
		28.6425	33540000		28.6425	123000		29.6375	820		28.6425	160.4
		28.6575	30620000		28.6575	124200		29.6525	800		28.6575	148.143
		28.6725	27300000		28.6725	97200		29.6675	980		28.6725	129.114
		28.6875	24080000		28.6875	99600		29.6825	940		28.6875	113
		28.7025	21680000		28.7025	91800		29.6975	1020		28.7025	84.7429
		28.7175	18920000		28.7175	70200		29.7125	1140		28.7175	55
		28.7325	17500000		28.7325	64800		29.7275	840		28.7325	35.2857
		28.7475	15640000		28.7475	55200		29.7425	840		28.7475	51.2286
		28.7625	13960000		28.7625	42000		29.7575	1100		28.7625	63.4571
		28.7775	12680000		28.7775	50400		29.7725	980		28.7775	53.2286
		28.7925	12800000		28.7925	28800		29.7875	920		28.7925	39.4286
		28.8075	11800000		28.8075	33600		29.8025	960		28.8075	36.3429
		28.8225	11320000		28.8225	33000		29.8175	780		28.8225	33.1714
		28.8375	10720000		28.8375	35400		29.8325	900		28.8375	30.1714
		28.8525	9520000		28.8525	27000		29.8475	1060		28.8525	32.5143
		28.8675	10060000		28.8675	27600		29.8625	820		28.8675	41.2286
		28.8825	9780000		28.8825	26400		29.8775	1060		28.8825	46.5714
		28.8975	9500000		28.8975	31200		29.8925	1100		28.8975	48.9429
		28.9125	8920000		28.9125	27600		29.9075	1220		28.9125	45.4857
		28.9275	9280000		28.9275	36000		29.9225	1060		28.9275	41.6857
		28.9425	8880000		28.9425	34800		29.9375	1160		28.9425	34.2
		28.9575	8340000		28.9575	48000		29.9525	1360		28.9575	37.9429
		28.9725	9080000		28.9725	52200		29.9675	1540		28.9725	47.7429
		28.9875	8640000		28.9875	52800		29.9825	1320		28.9875	57.6
		29.0025	8640000		29.0025	61200		29.9975	1160		29.0025	70.4857
		29.0175	8240000		29.0175	57000		30.0125	1420		29.0175	81.2286
		29.0325	7600000		29.0325	51600		30.0275	1460		29.0325	79.4857
		29.0475	7160000		29.0475	65400		30.0425	1040		29.0475	82.4857
		29.0625	6880000		29.0625	60600		30.0575	1440		29.0625	93.2
		29.0775	7420000		29.0775	61200		30.0725	1540		29.0775	103.486
		29.0925	6920000		29.0925	62400		30.0875	1560		29.0925	106.629
		29.1075	6760000		29.1075	61800		30.1025	1260		29.1075	103.829
		29.1225	5960000		29.1225	54600		30.1175	1460		29.1225	89.4
		29.1375	5540000		29.1375	59400		30.1325	1440		29.1375	77.9429
		29.1525	5640000		29.1525	53400		30.1475	1380		29.1525	75.6857
		29.1675	4880000		29.1675	57000		30.1625	1660		29.1675	85.0571
		29.1825	4220000		29.1825	44400		30.1775	1460		29.1825	93.8286
		29.1975	4260000		29.1975	53400		30.1925	1660		29.1975	99.7714
		29.2125	3840000		29.2125	39000		30.2075	1220		29.2125	96.2
		29.2275	3920000		29.2275	45600		30.2225	1100		29.2275	91.4
		29.2425	4080000		29.2425	40200		30.2375	1480		29.2425	87.4
		29.2575	3440000		29.2575	37800		30.2525	1520		29.2575	87.2286
		29.2725	3400000		29.2725	23400		30.2675	1500		29.2725	107.057
		29.2875	3540000		29.2875	32400		30.2825	1260		29.2875	110.457
		29.3025	2560000		29.3025	38400		30.2975	1580		29.3025	112.943
		29.3175	3420000		29.3175	28200		30.3125	1300		29.3175	104.4
		29.3325	3720000		29.3325	26400		30.3275	1300		29.3325	114.457
		29.3475	3960000		29.3475	15000		30.3425	960		29.3475	117.2
		29.3625	3740000		29.3625	15000		30.3575	1160		29.3625	117.269
		29.3775	4000000		29.3775	15600		30.3725	1520		29.3775	105.781
		29.3925	4820000		29.3925	21600		30.3875	1320		29.4038	91.7708
		29.4075	3960000		29.4075	20400		30.4025	1380		29.4075	93.0096
		29.4225	4840000		29.4225	15000		30.4175	1220		29.4225	91.5547
		29.4375	4780000		29.4375	17400		30.4325	1120		29.4375	89.4
		29.4525	4380000		29.4525	22800		30.4475	1120		29.4525	88.7714
		29.4675	4020000		29.4675	36000		30.4625	1180		29.4675	93.6286
		29.4825	3360000		29.4825	28200		30.4775	1140		29.4825	96.3143
		29.4975	2740000		29.4975	27000		30.4925	1240		29.4975	89.4286
		29.5125	2620000		29.5125	27600		30.5075	1060		29.5125	78.6571
		29.5275	2460000		29.5275	33000		30.5225	1300		29.5275	65.2571
		29.5425	2800000		29.5425	37800		30.5375	1100		29.5425	62.3429
		29.5575	2640000		29.5575	42600		30.5525	1160		29.5575	63.2286
		29.5725	2260000		29.5725	33000		30.5675	1040		29.5725	63.4857
		29.5875	2400000		29.5875	44400		30.5825	660		29.5875	66.8286
		29.6025	2220000		29.6025	39600		30.5975	340		29.6025	68.0571
		29.6175	2620000		29.6175	34200		30.6125	680		29.6175	65.6571
		29.6325	2480000		29.6325	52800		30.6275	880		29.6325	55
		29.6475	2240000		29.6475	34800		30.6425	1140		29.6475	50.8571
		29.6625	2340000		29.6625	42000		30.6575	880		29.6625	54.9143
		29.6775	1980000		29.6775	32400		30.6725	1020		29.6775	58.0571
		29.6925	1980000		29.6925	31200		30.6875	1260		29.6925	52.2571
		29.7075	1840000		29.7075	25200		30.7025	1080		29.7075	39.7429
		29.7225	1700000		29.7225	30000		30.7175	1140		29.7225	39.2571
		29.7375	1540000		29.7375	25200		30.7325	1100		29.7375	39.5714
		29.7525	1440000		29.7525	22800		30.7475	840		29.7525	38.7429
		29.7675	1600000		29.7675	22800		30.7625	760		29.7675	32.1714
		29.7825	1400000		29.7825	17400		30.7775	760		29.7825	29.6286
		29.7975	1100000		29.7975	22800		30.7925	820		29.7975	30.8286
		29.8125	1360000		29.8125	21600		30.8075	1220		29.8125	30.6571
		29.8275	860000		29.8275	16200		30.8225	1040		29.8275	28.6286
		29.8425	1300000		29.8425	19200		30.8375	860		29.8425	23.7429
		29.8575	1220000		29.8575	18000		30.8525	980		29.8575	24.3714
		29.8725	1240000		29.8725	21000		30.8675	720		29.8725	21.3143
		29.8875	1340000		29.8875	19800		30.8825	820		29.8875	18.9429
		29.9025	1000000		29.9025	18600		30.8975	840		29.9025	20.1429
		29.9175	1060000		29.9175	16200		30.9125	860		29.9175	23.0286
		29.9325	1160000		29.9325	22800		30.9275	1060		29.9325	20.3714
		29.9475	1200000		29.9475	13800		30.9425	1020		29.9475	18.7714
		29.9625	1380000		29.9625	19200		30.9575	800		29.9625	19.6286
		29.9775	1400000		29.9775	12000		30.9725	880		29.9775	17.4
		29.9925	1360000		29.9925	27600		30.9875	900		29.9925	18.7714
		30.0075	1260000		30.0075	15000		31.0025	1100		30.0075	19.5143
		30.0225	1340000		30.0225	23400		31.0175	1120		30.0225	22.3143
		30.0375	1240000		30.0375	21600		31.0325	1060		30.0375	19.4571
		30.0525	1160000		30.0525	14400		31.0475	980		30.0525	19.8286
		30.0675	1140000		30.0675	16800		31.0625	800		30.0675	19.7429
		30.0825	1020000		30.0825	22800		31.0775	1100		30.0825	22.7143
		30.0975	1160000		30.0975	19800		31.0925	980		30.0975	24.2
		30.1125	1240000		30.1125	24600		31.1075	680		30.1125	26.2571
		30.1275	1120000		30.1275	27000		31.1225	960		30.1275	26.2
		30.1425	1260000		30.1425	22200		31.1375	1140		30.1425	21.2571
		30.1575	1500000		30.1575	24000		31.1525	1180		30.1575	21.4286
		30.1725	1220000		30.1725	22800		31.1675	1040		30.1725	24.5429
		30.1875	1020000		30.1875	22200		31.1825	920		30.1875	25.6286
		30.2025	1120000		30.2025	24000		31.1975	1180		30.2025	26.9714
		30.2175	820000		30.2175	22200		31.2125	980		30.2175	32.7714
		30.2325	840000		30.2325	25200		31.2275	980		30.2325	33.0571
		30.2475	1060000		30.2475	31800		31.2425	960		30.2475	31.6
		30.2625	860000		30.2625	25800		31.2575	840		30.2625	29.7143
		30.2775	920000		30.2775	22200		31.2725	1380		30.2775	30.4286
		30.2925	740000		30.2925	19800		31.2875	1140		30.2925	30.4571
		30.3075	1000000		30.3075	21600		31.3025	1140		30.3075	34.9429
		30.3225	600000		30.3225	21600		31.3175	1080		30.3225	34.7143
		30.3375	1100000		30.3375	29400		31.3325	1140		30.3375	28.5429
		30.3525	940000		30.3525	22800		31.3475	960		30.3525	29.0857
		30.3675	520000		30.3675	18600		31.3625	1060		30.3675	33
		30.3825	700000		30.3825	24600		31.3775	800		30.3825	31.3429
		30.3975	720000		30.3975	28800		31.3925	1000		30.3975	26.3714
		30.4125	740000		30.4125	15600		31.4075	1040		30.4125	25.2571
		30.4275	620000		30.4275	25200		31.4225	720		30.4275	32.2571
		30.4425	940000		30.4425	15000		31.4375	940		30.4425	37.6286
		30.4575	740000		30.4575	21000		31.4525	1320		30.4575	41.4286
		30.4725	980000		30.4725	16200		31.4675	1020		30.4725	36.7714
		30.4875	620000		30.4875	23400		31.4825	1200		30.4875	34.9143
		30.5025	860000		30.5025	14400		31.4975	960		30.5025	38.1143
		30.5175	920000		30.5175	23400		31.5125	1080		30.5175	39.7714
		30.5325	680000		30.5325	28200		31.5275	1060		30.5325	38.7143
		30.5475	660000		30.5475	19800		31.5425	900		30.5475	33.1143
		30.5625	940000		30.5625	21000		31.5575	1180		30.5625	32.7714
		30.5775	1000000		30.5775	27000		31.5725	980		30.5775	27.7429
		30.5925	840000		30.5925	13800		31.5875	1120		30.5925	27.8571
		30.6075	680000		30.6075	24600		31.6025	980		30.6075	31.0857
		30.6225	820000		30.6225	25200		31.6175	1080		30.6225	34.6
		30.6375	680000		30.6375	25200		31.6325	880		30.6375	31.3429
		30.6525	840000		30.6525	25200		31.6475	900		30.6525	33.3429
		30.6675	840000		30.6675	19800		31.6625	960		30.6675	35.6571
		30.6825	580000		30.6825	21600		31.6775	820		30.6825	30.2857
		30.6975	520000		30.6975	24000		31.6925	980		30.6975	27.5714
		30.7125	640000		30.7125	28200		31.7075	940		30.7125	31.5143
		30.7275	760000		30.7275	22200		31.7225	860		30.7275	32.5714
		30.7425	520000		30.7425	18600		31.7375	1000		30.7425	29.8
		30.7575	700000		30.7575	14400		31.7525	880		30.7575	28.1143
		30.7725	580000		30.7725	17400		31.7675	1000		30.7725	31.9143
		30.7875	380000		30.7875	15600		31.7825	860		30.7875	34.1714
		30.8025	800000		30.8025	16200		31.7975	1060		30.8025	32.0857
		30.8175	660000		30.8175	16800		31.8125	840		30.8175	26.8857
		30.8325	660000		30.8325	16800		31.8275	1080		30.8325	24.2
		30.8475	520000		30.8475	17400		31.8425	760		30.8475	24.5429
		30.8625	520000		30.8625	22200		31.8575	1160		30.8625	23.7143
		30.8775	640000		30.8775	21000		31.8725	1180		30.8775	23.9429
		30.8925	660000		30.8925	15600		31.8875	720		30.8925	21.8
		30.9075	360000		30.9075	21600		31.9025	1120		30.9075	21.6286
		30.9225	520000		30.9225	23400		31.9175	760		30.9225	22.2286
		30.9375	580000		30.9375	20400		31.9325	900		30.9375	21.1429
		30.9525	460000		30.9525	22200		31.9475	1100		30.9525	16.6
		30.9675	620000		30.9675	25800		31.9625	1120		30.9675	15.2857
		30.9825	480000		30.9825	19800		31.9775	820		30.9825	15.6
		30.9975	700000		30.9975	20400		31.9925	900		30.9975	17.4
		31.0125	780000		31.0125	22200					31.0125	19.1429
		31.0275	560000		31.0275	28800					31.0275	18.1143
		31.0425	500000		31.0425	25800					31.0425	14.2286
		31.0575	580000		31.0575	18600					31.0575	15.4286
		31.0725	560000		31.0725	15600					31.0725	20.6286
		31.0875	680000		31.0875	19800					31.0875	21
		31.1025	700000		31.1025	18000					31.1025	15.6571
		31.1175	720000		31.1175	23400					31.1175	12.9714
		31.1325	720000		31.1325	24600					31.1325	11.1714
		31.1475	560000		31.1475	25200					31.1475	12.4857
		31.1625	560000		31.1625	17400					31.1625	17
		31.1775	700000		31.1775	25800					31.1775	21.9429
		31.1925	620000		31.1925	32400					31.1925	21.5429
		31.2075	420000		31.2075	29400					31.2075	16.4571
		31.2225	640000		31.2225	19800					31.2225	15.4857
		31.2375	540000		31.2375	18600					31.2375	15.7714
		31.2525	600000		31.2525	15000					31.2525	18.3714
		31.2675	320000		31.2675	16800					31.2675	19.6571
		31.2825	700000		31.2825	11400					31.2825	20.4857
		31.2975	320000		31.2975	13800					31.2975	17.4
		31.3125	380000		31.3125	18600					31.3125	17.6571
		31.3275	500000		31.3275	13800					31.3275	20.7714
		31.3425	660000		31.3425	22800					31.3425	22.3429
		31.3575	320000		31.3575	24600					31.3575	17.0571
		31.3725	540000		31.3725	26400					31.3725	16
		31.3875	600000		31.3875	16800					31.3875	16.6571
		31.4025	500000		31.4025	25800					31.4025	19.8286
		31.4175	700000		31.4175	23400					31.4175	17.7429
		31.4325	500000		31.4325	22800					31.4325	20.0286
		31.4475	420000		31.4475	29400					31.4475	20.2286
		31.4625	400000		31.4625	30600					31.4625	23.0857
		31.4775	460000		31.4775	34800					31.4775	20.2571
		31.4925	500000		31.4925	25200					31.4925	17.9714
		31.5075	620000		31.5075	23400					31.5075	12.2857
		31.5225	480000		31.5225	18000					31.5225	10.4571
		31.5375	620000		31.5375	20400					31.5375	13.0857
		31.5525	380000		31.5525	18600					31.5525	21.2571
		31.5675	500000		31.5675	14400					31.5675	25.1143
		31.5825	540000		31.5825	20400					31.5825	22.9429
		31.5975	740000		31.5975	16200					31.5975	19.3429
		31.6125	680000		31.6125	18000					31.6125	20.3429
		31.6275	620000		31.6275	24000					31.6275	22.0571
		31.6425	500000		31.6425	24600					31.6425	23.1143
		31.6575	700000		31.6575	21000					31.6575	19.3429
		31.6725	580000		31.6725	18000					31.6725	18.7714
		31.6875	440000		31.6875	25800					31.6875	22.3714
		31.7025	620000		31.7025	24000					31.7025	27.4857
		31.7175	680000		31.7175	22200					31.7175	23.8
		31.7325	460000		31.7325	19800					31.7325	22.6
		31.7475	660000		31.7475	21600					31.7475	25.8571
		31.7625	540000		31.7625	24000					31.7625	26.4571
		31.7775	500000		31.7775	25800					31.7775	23.1714
		31.7925	520000		31.7925	19800					31.7925	20.8571
		31.8075	520000		31.8075	24000					31.8075	18.9143
		31.8225	620000		31.8225	22800					31.8225	16.8
		31.8375	720000		31.8375	21600					31.8375	17.6286
		31.8525	300000		31.8525	22200					31.8525	17.5714
		31.8675	520000		31.8675	27000					31.8675	16.8
		31.8825	540000		31.8825	21600					31.8825	15.2571
		31.8975	580000		31.8975	19800					31.8975	17.3429
		31.9125	580000		31.9125	21600					31.9125	19.6
		31.9275	340000		31.9275	28200					31.9275	23.2
		31.9425	420000		31.9425	28800					31.9425	20.0286
		31.9575	440000		31.9575	24600					31.9575	19.6
		31.9725	440000		31.9725	20400					31.9725	16.8
		31.9875	340000		31.9875	30000					31.9875	14.9143
		32.0025	520000		32.0025	19800					32.0025	11.7143
		32.0175	420000		32.0175	30600					32.0175	15.4571
		32.0325	180000		32.0325	21000					32.0325	18.8857
		32.0475	360000		32.0475	22200					32.0475	18.2286
		32.0625	580000		32.0625	24600					32.0625	12.0857
		32.0775	320000		32.0775	24600					32.0775	12.2571
		32.0925	340000		32.0925	26400					32.0925	14.2857
		32.1075	340000		32.1075	16200					32.1075	16.3429
		32.1225	480000		32.1225	16800					32.1225	15.8
		32.1375	340000		32.1375	24000					32.1375	17.7429
		32.1525	260000		32.1525	15000					32.1525	17.9429
		32.1675	300000		32.1675	23400					32.1675	16.2857
		32.1825	360000		32.1825	17400					32.1825	16.6571
		32.1975	280000		32.1975	22200					32.1975	15.0857
		32.2125	320000		32.2125	23400					32.2125	13.2
		32.2275	380000		32.2275	19200					32.2275	13.2857
		32.2425	500000		32.2425	16800					32.2425	20
		32.2575	340000		32.2575	22200					32.2575	18.2857
		32.2725	440000		32.2725	33000					32.2725	13.3143
		32.2875	600000		32.2875	18600					32.2875	17.6
		32.3025	580000		32.3025	16200					32.3025	25.2
		32.3175	500000		32.3175	21000					32.3175	22.4
		32.3325	380000		32.3325	24600					32.3325	17.4571
		32.3475	660000		32.3475	24600					32.3475	15.4857
		32.3625	480000		32.3625	21000					32.3625	17.9714
		32.3775	380000		32.3775	22200					32.3775	18.2857
		32.3925	360000		32.3925	22800					32.3925	18.1429
		32.4075	260000		32.4075	30000					32.4075	13.4
		32.4225	260000		32.4225	27000					32.4225	15.2857
		32.4375	280000		32.4375	22800					32.4375	19.3143
		32.4525	360000		32.4525	15600					32.4525	19.8
		32.4675	480000		32.4675	12000					32.4675	14.4286
		32.4825	280000		32.4825	16200					32.4825	11.1143
		32.4975	400000		32.4975	18600					32.4975	16.0286
		32.5125	400000		32.5125	14400					32.5125	18.4
		32.5275	340000		32.5275	15000					32.5275	13.2857
		32.5425	300000		32.5425	12600					32.5425	11.2571
		32.5575	440000		32.5575	19800					32.5575	13.4571
		32.5725	540000		32.5725	25200					32.5725	14.5714
		32.5875	520000		32.5875	24000					32.5875	11.8857
		32.6025	360000		32.6025	13200					32.6025	15.7143
		32.6175	320000		32.6175	17400					32.6175	19.0286
		32.6325	440000		32.6325	16800					32.6325	21.7143
		32.6475	440000		32.6475	16200					32.6475	17.4286
		32.6625	300000		32.6625	17400					32.6625	12.4
		32.6775	340000		32.6775	7800					32.6775	7.71429
		32.6925	360000		32.6925	12600					32.6925	9.28571
		32.7075	260000		32.7075	14400					32.7075	12.1429
		32.7225	420000		32.7225	17400					32.7225	15.0857
		32.7375	240000		32.7375	12000					32.7375	15
		32.7525	240000		32.7525	17400					32.7525	11.5429
		32.7675	320000		32.7675	15000					32.7675	12.9429
		32.7825	400000		32.7825	27600					32.7825	16.2286
		32.7975	320000		32.7975	12600					32.7975	17.9429
		32.8125	420000		32.8125	9600					32.8125	16.2
		32.8275	240000		32.8275	16800					32.8275	16.7143
		32.8425	400000		32.8425	14400					32.8425	15.9143
		32.8575	260000		32.8575	17400					32.8575	15.2
		32.8725	460000		32.8725	8400					32.8725	17.1429
		32.8875	420000		32.8875	15000					32.8875	20.4286
		32.9025	280000		32.9025	10800					32.9025	21.3143
		32.9175	440000		32.9175	15600					32.9175	22.2857
		32.9325	480000		32.9325	13800					32.9325	19.2571
		32.9475	380000		32.9475	13200					32.9475	19.2857
		32.9625	340000		32.9625	12000					32.9625	17.9714
		32.9775	440000		32.9775	21600					32.9775	15.8857
		32.9925	580000		32.9925	15600					32.9925	13.2286
											NaN	110.943
											NaN	104.229
											NaN	97.2286
											NaN	93.9714
											NaN	85.1429
											NaN	81.1429
											NaN	84.4286
											NaN	91.0857
											NaN	100.086
											NaN	103.057
											NaN	115.143
											NaN	132.771
											NaN	160.143
											NaN	191.514
											NaN	228.171
											NaN	249.114
											NaN	262.486
											NaN	288.4
											NaN	348.229
											NaN	405.8
											NaN	458.886
											NaN	521.8
											NaN	607.6
											NaN	678.943
											NaN	748.286
											NaN	829.971
											NaN	913.257
											NaN	995.829
											NaN	1086.8
											NaN	1184.29
											NaN	1303.34
											NaN	1425.54
											NaN	1535.71
											NaN	1650.57
											NaN	1801.69
											NaN	1934.69
											NaN	2024.43
											NaN	2150.94
											NaN	2295.4
											NaN	2492.54
											NaN	2668.77
											NaN	2790.66
											NaN	2808.4
											NaN	2873.37
											NaN	2885.26
											NaN	2997.77
											NaN	3190.71
											NaN	3614.86
											NaN	3971.66
											NaN	4226
											NaN	4371.14
											NaN	4508.43
											NaN	4615.89
											NaN	4618.77
											NaN	4802.26
											NaN	5048.69
											NaN	5067.83
											NaN	4846.69
											NaN	4653.89
											NaN	4873.51
											NaN	5399
											NaN	5876.17
											NaN	6083.83
											NaN	6140
											NaN	6242.89
											NaN	6262.97
											NaN	6413.74
											NaN	6603.87
											NaN	6596.7
											NaN	6539.29
											NaN	6636.15
											NaN	6659.19
											NaN	6601.22
											NaN	6697.16
											NaN	6920.02
											NaN	7018.33
											NaN	7237.63
											NaN	7538.88
											NaN	7617.54
											NaN	7599.74
											NaN	7585.54
											NaN	7605.2
											NaN	7577
											NaN	7479.97
											NaN	7332.71
											NaN	7430.86
											NaN	7651.51
											NaN	7708.57
											NaN	7592.6
											NaN	7561.17
											NaN	7424.86
											NaN	7316.06
											NaN	7254.97
											NaN	7248.66
											NaN	7269.77
											NaN	7188.8
											NaN	7017.89
											NaN	6818.11
											NaN	6772.86
											NaN	6662.03
											NaN	6591.8
											NaN	6403.46
											NaN	6254.97
											NaN	6072.31
											NaN	5974.97
											NaN	5872.46
											NaN	5777.37
											NaN	5596.66
											NaN	5387.26
											NaN	5228.11
											NaN	5098.34
											NaN	5002.66
											NaN	4802.95
											NaN	4504.95
											NaN	4144.26
											NaN	3880.43
											NaN	3713.66
											NaN	3657.54
											NaN	3604.86
											NaN	3583.57
											NaN	3501.23
											NaN	3362.31
											NaN	3143.8
											NaN	2912.14
											NaN	2703.59
											NaN	2542.21
											NaN	2388.78
											NaN	2251.21
											NaN	2223.61
											NaN	2179.81
											NaN	2148.36
											NaN	1983.63
											NaN	1782.71
											NaN	1543.81
											NaN	1472.31
											NaN	1364.29
											NaN	1335.71
											NaN	1296.66
											NaN	1240.23
											NaN	1122.51
											NaN	1047.86
											NaN	965.8
											NaN	877.314
											NaN	795.257
											NaN	714
											NaN	637.857
											NaN	591.657
											NaN	541.314
											NaN	493.914
											NaN	449.229
											NaN	405.171
											NaN	354.286
											NaN	328.543
											NaN	311.514
											NaN	278
											NaN	226.143
											NaN	183.8
											NaN	160.4
											NaN	148.143
											NaN	129.114
											NaN	113
											NaN	84.7429
											NaN	55
											NaN	35.2857
											NaN	51.2286
											NaN	63.4571
											NaN	53.2286
											NaN	39.4286
											NaN	36.3429
											NaN	33.1714
											NaN	30.1714
											NaN	32.5143
											NaN	41.2286
											NaN	46.5714
											NaN	48.9429
											NaN	45.4857
											NaN	41.6857
											NaN	34.2
											NaN	37.9429
											NaN	47.7429
											NaN	57.6
											NaN	70.4857
											NaN	81.2286
											NaN	79.4857
											NaN	82.4857
											NaN	93.2
											NaN	103.486
											NaN	106.629
											NaN	103.829
											NaN	89.4
											NaN	77.9429
											NaN	75.6857
											NaN	85.0571
											NaN	93.8286
											NaN	99.7714
											NaN	96.2
											NaN	91.4
											NaN	87.4
											NaN	87.2286
											NaN	107.057
											NaN	110.457
											NaN	112.943
											NaN	104.4
											NaN	114.457
											NaN	117.2
											NaN	117.269
											NaN	105.781
											NaN	91.7708
											NaN	93.0096
											NaN	91.5547
											NaN	89.4
											NaN	88.7714
											NaN	93.6286
											NaN	96.3143
											NaN	89.4286
											NaN	78.6571
											NaN	65.2571
											NaN	62.3429
											NaN	63.2286
											NaN	63.4857
											NaN	66.8286
											NaN	68.0571
											NaN	65.6571
											NaN	55
											NaN	50.8571
											NaN	54.9143
											NaN	58.0571
											NaN	52.2571
											NaN	39.7429
											NaN	39.2571
											NaN	39.5714
											NaN	38.7429
											NaN	32.1714
											NaN	29.6286
											NaN	30.8286
											NaN	30.6571
											NaN	28.6286
											NaN	23.7429
											NaN	24.3714
											NaN	21.3143
											NaN	18.9429
											NaN	20.1429
											NaN	23.0286
											NaN	20.3714
											NaN	18.7714
											NaN	19.6286
											NaN	17.4
											NaN	18.7714
											NaN	19.5143
											NaN	22.3143
											NaN	19.4571
											NaN	19.8286
											NaN	19.7429
											NaN	22.7143
											NaN	24.2
											NaN	26.2571
											NaN	26.2
											NaN	21.2571
											NaN	21.4286
											NaN	24.5429
											NaN	25.6286
											NaN	26.9714
											NaN	32.7714
											NaN	33.0571
											NaN	31.6
											NaN	29.7143
											NaN	30.4286
											NaN	30.4571
											NaN	34.9429
											NaN	34.7143
											NaN	28.5429
											NaN	29.0857
											NaN	33
											NaN	31.3429
											NaN	26.3714
											NaN	25.2571
											NaN	32.2571
											NaN	37.6286
											NaN	41.4286
											NaN	36.7714
											NaN	34.9143
											NaN	38.1143
											NaN	39.7714
											NaN	38.7143
											NaN	33.1143
											NaN	32.7714
											NaN	27.7429
											NaN	27.8571
											NaN	31.0857
											NaN	34.6
											NaN	31.3429
											NaN	33.3429
											NaN	35.6571
											NaN	30.2857
											NaN	27.5714
											NaN	31.5143
											NaN	32.5714
											NaN	29.8
											NaN	28.1143
											NaN	31.9143
											NaN	34.1714
											NaN	32.0857
											NaN	26.8857
											NaN	24.2
											NaN	24.5429
											NaN	23.7143
											NaN	23.9429
											NaN	21.8
											NaN	21.6286
											NaN	22.2286
											NaN	21.1429
											NaN	16.6
											NaN	15.2857
											NaN	15.6
											NaN	17.4
											NaN	19.1429
											NaN	18.1143
											NaN	14.2286
											NaN	15.4286
											NaN	20.6286
											NaN	21
											NaN	15.6571
											NaN	12.9714
											NaN	11.1714
											NaN	12.4857
											NaN	17
											NaN	21.9429
											NaN	21.5429
											NaN	16.4571
											NaN	15.4857
											NaN	15.7714
											NaN	18.3714
											NaN	19.6571
											NaN	20.4857
											NaN	17.4
											NaN	17.6571
											NaN	20.7714
											NaN	22.3429
											NaN	17.0571
											NaN	16
											NaN	16.6571
											NaN	19.8286
											NaN	17.7429
											NaN	20.0286
											NaN	20.2286
											NaN	23.0857
											NaN	20.2571
											NaN	17.9714
											NaN	12.2857
											NaN	10.4571
											NaN	13.0857
											NaN	21.2571
											NaN	25.1143
											NaN	22.9429
											NaN	19.3429
											NaN	20.3429
											NaN	22.0571
											NaN	23.1143
											NaN	19.3429
											NaN	18.7714
											NaN	22.3714
											NaN	27.4857
											NaN	23.8
											NaN	22.6
											NaN	25.8571
											NaN	26.4571
											NaN	23.1714
											NaN	20.8571
											NaN	18.9143
											NaN	16.8
											NaN	17.6286
											NaN	17.5714
											NaN	16.8
											NaN	15.2571
											NaN	17.3429
											NaN	19.6
											NaN	23.2
											NaN	20.0286
											NaN	19.6
											NaN	16.8
											NaN	14.9143
											NaN	11.7143
											NaN	15.4571
											NaN	18.8857
											NaN	18.2286
											NaN	12.0857
											NaN	12.2571
											NaN	14.2857
											NaN	16.3429
											NaN	15.8
											NaN	17.7429
											NaN	17.9429
											NaN	16.2857
											NaN	16.6571
											NaN	15.0857
											NaN	13.2
											NaN	13.2857
											NaN	20
											NaN	18.2857
											NaN	13.3143
											NaN	17.6
											NaN	25.2
											NaN	22.4
											NaN	17.4571
											NaN	15.4857
											NaN	17.9714
											NaN	18.2857
											NaN	18.1429
											NaN	13.4
											NaN	15.2857
											NaN	19.3143
											NaN	19.8
											NaN	14.4286
											NaN	11.1143
											NaN	16.0286
											NaN	18.4
											NaN	13.2857
											NaN	11.2571
											NaN	13.4571
											NaN	14.5714
											NaN	11.8857
											NaN	15.7143
											NaN	19.0286
											NaN	21.7143
											NaN	17.4286
											NaN	12.4
											NaN	7.71429
											NaN	9.28571
											NaN	12.1429
											NaN	15.0857
											NaN	15
											NaN	11.5429
											NaN	12.9429
											NaN	16.2286
											NaN	17.9429
											NaN	16.2
											NaN	16.7143
											NaN	15.9143
											NaN	15.2
											NaN	17.1429
											NaN	20.4286
											NaN	21.3143
											NaN	22.2857
											NaN	19.2571
											NaN	19.2857
											NaN	17.9714
											NaN	15.8857
											NaN	13.2286
