# Supplementary material for: Strain-engineering Mott-insulating La2CuO4
Source: Nat Commun. 2019 Feb 19;10:786. doi: 10.1038/s41467-019-08664-6 (PMC6381167; doi:10.1038/s41467-019-08664-6)
Supplement: Supplementary file 3 — Source Data [file 41467_2019_8664_MOESM3_ESM.zip › Table1.xlsx]

## Sheet: Figure 1a
Figure 1a	anti-FOXO

## Sheet: Figure 5d
	Sample	h [nm]	a [Å]	c [Å]	t [meV] exp	−t’/t exp	t [meV] DFT	−t’/t DFT	−t’’/t’ DFT	U [eV] cRPA	v [eV] CRPA
	LCO/STO	7−8	3.905	12.891	460.5	0.389	369.6	0.0908	-0.044	1.92	12.76
	LCO/LSAT	7−8	3.868	12.981	488.9	0.387	395	0.0907	0.165	2.05	13.06
	LCO/NGO	17−19	3.864	13.077	483.6	0.388	416.1	0.091	0.335	2.12	13.24
	LCO/LSAO	18−19	3.756	13.195	613.2	0.422	473.7	0.0917	0.64	2.6	14.25
	Bulk LCO	—	3.803	13.156	—	—	443.7	0.0915	0.51	2.4	13.86
	Artificial LCO film	—	3.842	13.105	—	—	417.9	0.0917	0.361	2.25	13.54
